# Supplementary material for: Identifying Novel Biomarkers and Therapeutic Targets for Endometriosis: Integrative Analysis of the Plasma Proteome and Genome
Source: Mediators Inflamm. 2026 May 23;2026:6617402. doi: 10.1155/mi/6617402 (PMC13197833; doi:10.1155/mi/6617402)
Supplement: Supplementary file 1 — Supporting Information 1 Table S1: Summary of outcome and exposure datasets used in the current study. Table S2: Results of 23 proteome‐wide Mendelian randomization identified proteins for endometriosis risk. Table S3: All results of proteome‐wide Mendelian randomization for endometriosis risk using only cis‐pQTLs. Table S4: Mendelian randomization results were determined for 23 proteins at risk of endometriosis in the replication cohort. Table S5: All results of proteome‐wide Mendelian randomization for endometriosis risk using cis‐pQTLs in the replication cohort. Table S6: Sensitivity analysis of Mendelian randomization results for proteins within 23 proteomic ranges that determine the risk of endometriosis. Table S7: All transcriptome differential gene information. Table S8: Druggability of proteins potentially causally associated with endometriosis. Table S9: Benchmark datasets retrieved from the GEO database. Table S10: GEO matrix after removing batch effects. [file MI-2026-6617402-s001.xlsx]

## Sheet: Table of content
Table S1. Summary of outcome and exposure datasets used in the current study.
Table S2. Results of 23 proteome-wide Mendelian randomization identified proteins for endometriosis risk.
Table S3. All results of proteome-wide Mendelian randomization for endometriosis risk using only cis-pQTLs.
Table S4. Mendelian randomization results were determined for 23 proteins at risk of endometriosis in the replication cohort.
Table S5. All results of proteome-wide Mendelian randomization for endometriosis risk using cis-pQTLs in the replication cohort.
Table S6. Sensitivity analysis of Mendelian randomization results for proteins within 23 proteomic ranges that determine the risk of endometriosis.
Table S7. All transcriptome differential gene information.
Table S8. Druggability of proteins potentially causally associated with endometriosis.
Table S9. Benchmark datasets retrieved from the GEO database.
Table S10. GEO matrix after removing batch effects.

## Sheet: TableS1 Protein datasets
Table S1. Summary of outcome and exposure datasets used in the current study.
Outcome/Exposure	Year	Cohort	Case	Control	Total	PMID	Ancestry
Exposure
Plasma proteins	2023	UKB-PPP	NA	NA	54291	37794186	European
Outcome
Discovery cohort:
Endometriosis	2023	FinnGen R10	16588	111583	128171	NA	European
Replication cohort:
Endometriosis	2023	GWAS Catalog	21779	449087	470869	36914876	European

## Sheet: TableS2 MR of 23 proteins
Table S2. Results of 23 proteome-wide Mendelian randomization identified proteins for endometriosis risk.
Threshold	Protein	Method	Nsnp	Beta	Se	OR	or_lci95	or_uci95	P	P value after FDR adjustment
5e-08	ALPI	Inverse variance weighted (multiplicative random effects)	16	-0.115309	0.0320286	0.891091	0.836871	0.948823	0.000317979	0.0399704
	ARG1	Inverse variance weighted (multiplicative random effects)	8	-0.118313	0.0270433	0.888418	0.842554	0.936779	1.21e-05	0.00564344
	BANK1	Inverse variance weighted (multiplicative random effects)	8	-0.143612	0.0395759	0.866224	0.801572	0.93609	0.000284765	0.0390631
	BLMH	Inverse variance weighted (multiplicative random effects)	12	-0.136972	0.0382539	0.871995	0.809005	0.939888	0.000342799	0.0399704
	CA1	Inverse variance weighted (multiplicative random effects)	5	-0.110013	0.0258958	0.895822	0.851489	0.942464	2.15e-05	0.00835633
	DCTD	Inverse variance weighted (multiplicative random effects)	7	-0.303657	0.0771958	0.738114	0.634473	0.858685	8.37e-05	0.0183638
	FAM171A2	Inverse variance weighted	2	0.777761	0.199632	2.17659	1.47179	3.2189	9.78e-05	0.0183638
	FN1	Inverse variance weighted (multiplicative random effects)	6	-0.102317	0.0256638	0.902744	0.858458	0.949314	6.7e-05	0.0183638
	GET3	Inverse variance weighted (multiplicative random effects)	4	0.214557	0.0453056	1.23931	1.13401	1.3544	2.18e-06	0.00127094
	HSPG2	Inverse variance weighted (multiplicative random effects)	8	-0.207599	0.041109	0.812532	0.749632	0.880711	4.42e-07	0.000515372
	KHK	Inverse variance weighted (multiplicative random effects)	6	0.0882932	0.0180027	1.09231	1.05444	1.13154	9.37e-07	0.000728361
	LYN	Inverse variance weighted (multiplicative random effects)	7	-0.294735	0.078913	0.744729	0.638008	0.869301	0.000187764	0.0273666
	MELTF	Inverse variance weighted (multiplicative random effects)	19	0.0970033	0.0252656	1.10186	1.04863	1.1578	0.000123366	0.0205493
	NTF4	Inverse variance weighted (multiplicative random effects)	5	0.238496	0.040408	1.26934	1.17269	1.37396	3.59e-09	8.37e-06
	PHLDB1	Inverse variance weighted (multiplicative random effects)	4	-0.298104	0.076734	0.742224	0.638583	0.862685	0.000102371	0.0183638
	POLR2F	Inverse variance weighted	2	-0.672868	0.179506	0.510243	0.358905	0.725397	0.000177933	0.0273666
	PTRHD1	Inverse variance weighted (multiplicative random effects)	5	-0.279759	0.0718272	0.755966	0.656692	0.870247	9.82e-05	0.0183638
	SCRN1	Inverse variance weighted (multiplicative random effects)	5	0.126202	0.0357009	1.13451	1.05784	1.21674	0.000407823	0.0452878
	SRPX	Inverse variance weighted (multiplicative random effects)	4	-0.334406	0.0930703	0.715763	0.596412	0.858999	0.000326839	0.0399704
	STXBP1	Inverse variance weighted (multiplicative random effects)	7	-0.293896	0.0753661	0.745354	0.642998	0.864004	9.64e-05	0.0183638
	TNN	Inverse variance weighted (multiplicative random effects)	24	-0.0692089	0.0174777	0.933132	0.901707	0.965651	7.5e-05	0.0183638
5e-06	YY1	Inverse variance weighted (multiplicative random effects)	7	0.287274	0.0729844	1.33279	1.15514	1.53776	8.28e-05	0.0374256
	DDX1	Inverse variance weighted (multiplicative random effects)	12	0.194172	0.0474529	1.21431	1.10646	1.33266	4.28e-05	0.0374256

## Sheet: TableS3 cis  pQTL MR
Table S3. All results of proteome-wide Mendelian randomization for endometriosis risk using only cis-pQTLs.
Threshold	Protein	Method	Nsnp	Beta	Se	OR	or_lci95	or_uci95	P	P value after FDR adjustment
5e-08	NTF4	Inverse variance weighted (multiplicative random effects)	5	0.238496	0.040408	1.26934	1.17269	1.37396	3.59e-09	8.37e-06
	HSPG2	Inverse variance weighted (multiplicative random effects)	8	-0.207599	0.041109	0.812532	0.749632	0.880711	4.42e-07	0.000515372
	KHK	Inverse variance weighted (multiplicative random effects)	6	0.0882932	0.0180027	1.09231	1.05444	1.13154	9.37e-07	0.000728361
	GET3	Inverse variance weighted (multiplicative random effects)	4	0.214557	0.0453056	1.23931	1.13401	1.3544	2.18e-06	0.00127094
	ARG1	Inverse variance weighted (multiplicative random effects)	8	-0.118313	0.0270433	0.888418	0.842554	0.936779	1.21e-05	0.00564344
	CA1	Inverse variance weighted (multiplicative random effects)	5	-0.110013	0.0258958	0.895822	0.851489	0.942464	2.15e-05	0.00835633
	FAM171A2	Inverse variance weighted	2	0.777761	0.199632	2.17659	1.47179	3.2189	9.78e-05	0.0183638
	TNN	Inverse variance weighted (multiplicative random effects)	24	-0.0692089	0.0174777	0.933132	0.901707	0.965651	7.5e-05	0.0183638
	STXBP1	Inverse variance weighted (multiplicative random effects)	7	-0.293896	0.0753661	0.745354	0.642998	0.864004	9.64e-05	0.0183638
	DCTD	Inverse variance weighted (multiplicative random effects)	7	-0.303657	0.0771958	0.738114	0.634473	0.858685	8.37e-05	0.0183638
	PTRHD1	Inverse variance weighted (multiplicative random effects)	5	-0.279759	0.0718272	0.755966	0.656692	0.870247	9.82e-05	0.0183638
	FN1	Inverse variance weighted (multiplicative random effects)	6	-0.102317	0.0256638	0.902744	0.858458	0.949314	6.7e-05	0.0183638
	PHLDB1	Inverse variance weighted (multiplicative random effects)	4	-0.298104	0.076734	0.742224	0.638583	0.862685	0.000102371	0.0183638
	MELTF	Inverse variance weighted (multiplicative random effects)	19	0.0970033	0.0252656	1.10186	1.04863	1.1578	0.000123366	0.0205493
	POLR2F	Inverse variance weighted	2	-0.672868	0.179506	0.510243	0.358905	0.725397	0.000177933	0.0273666
	LYN	Inverse variance weighted (multiplicative random effects)	7	-0.294735	0.078913	0.744729	0.638008	0.869301	0.000187764	0.0273666
	BANK1	Inverse variance weighted (multiplicative random effects)	8	-0.143612	0.0395759	0.866224	0.801572	0.93609	0.000284765	0.0390631
	SRPX	Inverse variance weighted (multiplicative random effects)	4	-0.334406	0.0930703	0.715763	0.596412	0.858999	0.000326839	0.0399704
	BLMH	Inverse variance weighted (multiplicative random effects)	12	-0.136972	0.0382539	0.871995	0.809005	0.939888	0.000342799	0.0399704
	ALPI	Inverse variance weighted (multiplicative random effects)	16	-0.115309	0.0320286	0.891091	0.836871	0.948823	0.000317979	0.0399704
	SCRN1	Inverse variance weighted (multiplicative random effects)	5	0.126202	0.0357009	1.13451	1.05784	1.21674	0.000407823	0.0452878
	MPO	Inverse variance weighted (multiplicative random effects)	16	0.0686479	0.0196935	1.07106	1.0305	1.11321	0.000490654	0.0520093
	SPON2	Inverse variance weighted (multiplicative random effects)	8	0.16242	0.0468838	1.17635	1.07307	1.28957	0.000531619	0.0539015
	SERPINA1	Inverse variance weighted	2	0.268758	0.0778815	1.30834	1.12312	1.5241	0.000558822	0.0542989
	MB	Inverse variance weighted (multiplicative random effects)	14	-0.177997	0.0528107	0.836945	0.754646	0.928219	0.000750393	0.0699967
	CDNF	Inverse variance weighted (multiplicative random effects)	8	0.0562863	0.0169246	1.0579	1.02338	1.09358	0.000881935	0.0761731
	SEMA3F	Inverse variance weighted (multiplicative random effects)	15	-0.217617	0.0652385	0.804434	0.707877	0.91416	0.000850801	0.0761731
	VCAM1	Inverse variance weighted (multiplicative random effects)	23	-0.168044	0.0510001	0.845316	0.764904	0.934182	0.000984285	0.0819769
	SERPINA5	Inverse variance weighted (multiplicative random effects)	11	0.110703	0.0339906	1.11706	1.04507	1.19402	0.00112652	0.090588
	SEPTIN9	Inverse variance weighted (multiplicative random effects)	4	0.279623	0.0865771	1.32263	1.1162	1.56724	0.00123899	0.0963106
	BMPER	Inverse variance weighted (multiplicative random effects)	10	-0.105691	0.0333783	0.899703	0.842727	0.960531	0.00154313	0.103822
	XG	Inverse variance weighted (multiplicative random effects)	4	-0.408992	0.129475	0.664319	0.515425	0.856226	0.00158391	0.103822
	ATG16L1	Inverse variance weighted (multiplicative random effects)	4	-0.354722	0.111887	0.701369	0.563256	0.873346	0.00152253	0.103822
	ZFYVE19	Inverse variance weighted (multiplicative random effects)	8	-0.15719	0.0492212	0.854542	0.775953	0.94109	0.0014054	0.103822
	TRAF3	Inverse variance weighted (multiplicative random effects)	4	-0.2096	0.0661106	0.810908	0.712356	0.923095	0.00152203	0.103822
	EFCAB2	Inverse variance weighted (multiplicative random effects)	8	-0.11252	0.0356595	0.893579	0.833257	0.958268	0.00160274	0.103822
	SIRT2	Inverse variance weighted (multiplicative random effects)	8	-0.190481	0.0612579	0.826561	0.733046	0.932006	0.00187404	0.111487
	PTPRC	Inverse variance weighted (multiplicative random effects)	16	-0.180524	0.0581489	0.834832	0.744907	0.935614	0.0019059	0.111487
	TIMP4	Inverse variance weighted (multiplicative random effects)	14	-0.0953386	0.0307194	0.909065	0.855945	0.965481	0.00191229	0.111487
	GOT1	Inverse variance weighted (multiplicative random effects)	5	0.209552	0.0675088	1.23313	1.0803	1.40758	0.00190876	0.111487
	F9	Inverse variance weighted (multiplicative random effects)	4	0.270168	0.0874544	1.31019	1.1038	1.55516	0.00200665	0.114134
	LXN	Inverse variance weighted (multiplicative random effects)	4	-0.155137	0.0509097	0.856298	0.774979	0.94615	0.00230914	0.114573
	RAB6A	Inverse variance weighted (multiplicative random effects)	12	0.0812241	0.0265243	1.08461	1.02967	1.14249	0.0021968	0.114573
	ENTR1	Inverse variance weighted (multiplicative random effects)	4	0.0752738	0.0246733	1.07818	1.02728	1.1316	0.00228216	0.114573
	IL7R	Inverse variance weighted (multiplicative random effects)	31	-0.0776202	0.0254092	0.925316	0.880362	0.972565	0.00225208	0.114573
	LTBP2	Inverse variance weighted (multiplicative random effects)	21	-0.234936	0.0768959	0.790621	0.680007	0.919229	0.00224871	0.114573
	PLAU	Inverse variance weighted (multiplicative random effects)	27	-0.103195	0.0335281	0.901951	0.844585	0.963214	0.00208485	0.114573
	S100G	Inverse variance weighted (multiplicative random effects)	5	-0.247468	0.0816027	0.780776	0.665372	0.916195	0.00242464	0.117797
	TRIM40	Inverse variance weighted (multiplicative random effects)	6	0.109073	0.0364365	1.11524	1.03838	1.1978	0.00275789	0.131253
	SLC9A3R2	Inverse variance weighted (multiplicative random effects)	5	0.20067	0.0673937	1.22222	1.07098	1.39481	0.00290535	0.135506
	MED18	Inverse variance weighted (multiplicative random effects)	5	-0.285084	0.0965067	0.751951	0.62236	0.908527	0.00313656	0.142067
	TDP1	Inverse variance weighted (multiplicative random effects)	4	0.175102	0.0595731	1.19137	1.06007	1.33892	0.00328973	0.142067
	ACY1	Inverse variance weighted (multiplicative random effects)	10	0.168877	0.0573695	1.18397	1.05806	1.32488	0.00324348	0.142067
	CD74	Inverse variance weighted (multiplicative random effects)	12	-0.125129	0.0425395	0.882383	0.811796	0.959108	0.0032665	0.142067
	REG3A	Inverse variance weighted (multiplicative random effects)	21	-0.0926903	0.0317746	0.911476	0.856442	0.970046	0.00353278	0.14979
	LDLR	Inverse variance weighted (multiplicative random effects)	26	0.0905625	0.031214	1.09479	1.02982	1.16386	0.00371568	0.154731
	FSTL1	Inverse variance weighted (multiplicative random effects)	18	-0.139973	0.0483434	0.869381	0.790787	0.955787	0.00378672	0.154923
	F10	Inverse variance weighted (multiplicative random effects)	11	0.142099	0.0492874	1.15269	1.04655	1.2696	0.00393812	0.155656
	HSPB6	Inverse variance weighted (multiplicative random effects)	9	-0.151273	0.0524266	0.859613	0.775669	0.952641	0.00390876	0.155656
	ANKMY2	Inverse variance weighted (multiplicative random effects)	4	-0.248309	0.0867219	0.780119	0.658175	0.924655	0.00419279	0.15993
	REG3G	Inverse variance weighted (multiplicative random effects)	4	-0.0617436	0.0215792	0.940124	0.90119	0.98074	0.00421966	0.15993
	BACH1	Inverse variance weighted (multiplicative random effects)	5	0.14108	0.0493488	1.15152	1.04535	1.26846	0.00425199	0.15993
	SERPINC1	Inverse variance weighted (multiplicative random effects)	13	0.167688	0.0588694	1.18257	1.0537	1.3272	0.00439307	0.162613
	ANXA10	Inverse variance weighted	2	0.49826	0.175423	1.64586	1.16699	2.32121	0.00450671	0.163005
	NOTCH3	Inverse variance weighted (multiplicative random effects)	23	-0.181933	0.064112	0.833657	0.735215	0.945281	0.00454346	0.163005
	IDUA	Inverse variance weighted (multiplicative random effects)	33	0.0913182	0.0324194	1.09562	1.02817	1.16749	0.00485078	0.171394
	MCFD2	Inverse variance weighted (multiplicative random effects)	9	-0.170265	0.0612692	0.843441	0.748	0.95106	0.00545309	0.18584
	IL6ST	Inverse variance weighted (multiplicative random effects)	17	-0.119867	0.0433038	0.887038	0.814857	0.965613	0.0056392	0.18584
	MYL3	Inverse variance weighted (multiplicative random effects)	12	-0.144348	0.0521682	0.865587	0.781455	0.958776	0.00565807	0.18584
	CXCL17	Inverse variance weighted (multiplicative random effects)	10	0.158182	0.0570566	1.17138	1.04744	1.30998	0.00556488	0.18584
	KLKB1	Inverse variance weighted (multiplicative random effects)	13	0.0582019	0.0209805	1.05993	1.01723	1.10442	0.00553556	0.18584
	SH2D1A	Inverse variance weighted (multiplicative random effects)	6	-0.229995	0.083485	0.794537	0.674606	0.93579	0.00587049	0.190139
	DBN1	Inverse variance weighted	3	-0.380441	0.139349	0.68356	0.520188	0.898241	0.00633092	0.201859
	ST13	Inverse variance weighted	3	-0.356069	0.131239	0.700424	0.541562	0.905888	0.00666515	0.201859
	PRTFDC1	Inverse variance weighted (multiplicative random effects)	9	-0.202055	0.074262	0.81705	0.706375	0.945065	0.00651149	0.201859
	FGF21	Inverse variance weighted (multiplicative random effects)	8	0.148138	0.0543799	1.15967	1.04243	1.2901	0.00644709	0.201859
	CXCL14	Inverse variance weighted (multiplicative random effects)	5	-0.198881	0.0732336	0.819647	0.710051	0.94616	0.00661345	0.201859
	PLXDC2	Inverse variance weighted (multiplicative random effects)	15	-0.11674	0.0431519	0.889816	0.817652	0.968349	0.00682351	0.204006
	CXCL13	Inverse variance weighted (multiplicative random effects)	12	-0.215117	0.0797041	0.806447	0.689811	0.942804	0.0069559	0.205331
	GPHA2	Inverse variance weighted (multiplicative random effects)	8	0.14617	0.0542846	1.15739	1.04057	1.28733	0.00708857	0.206632
	SUSD4	Inverse variance weighted (multiplicative random effects)	4	-0.276857	0.103054	0.758163	0.6195	0.927863	0.00722008	0.207867
	VNN1	Inverse variance weighted (multiplicative random effects)	28	-0.0637737	0.023801	0.938217	0.895455	0.983022	0.00737425	0.209716
	GUCA2A	Inverse variance weighted (multiplicative random effects)	11	-0.12314	0.0461992	0.88414	0.807598	0.967936	0.00768924	0.213468
	HEPH	Inverse variance weighted (multiplicative random effects)	8	-0.135668	0.0508909	0.873132	0.790243	0.964715	0.00767902	0.213468
	MMP8	Inverse variance weighted (multiplicative random effects)	16	-0.062999	0.0238348	0.938944	0.896089	0.983849	0.00821377	0.225347
	TFPI	Inverse variance weighted (multiplicative random effects)	11	0.134122	0.0511098	1.14353	1.03453	1.26402	0.00868557	0.233281
	DFFA	Inverse variance weighted (multiplicative random effects)	7	-0.322452	0.122909	0.724371	0.569297	0.921686	0.00870301	0.233281
	KDM3A	Inverse variance weighted (multiplicative random effects)	6	-0.304242	0.117768	0.737683	0.58563	0.929215	0.00978352	0.253496
	SYTL4	Inverse variance weighted (multiplicative random effects)	7	-0.26243	0.101455	0.76918	0.630475	0.938401	0.009691	0.253496
	SPAG1	Inverse variance weighted (multiplicative random effects)	7	-0.0981346	0.0380428	0.906527	0.841391	0.976705	0.00989198	0.253496
	ICAM2	Inverse variance weighted (multiplicative random effects)	33	-0.0592233	0.0228789	0.942496	0.901166	0.985722	0.0096379	0.253496
	CCL3	Inverse variance weighted (multiplicative random effects)	12	-0.104746	0.0410317	0.900553	0.830964	0.975969	0.0106856	0.270857
	TIGIT	Inverse variance weighted	3	-0.349199	0.138769	0.705253	0.537307	0.925693	0.0118558	0.29123
	CCT5	Inverse variance weighted	3	-0.400651	0.159231	0.669884	0.490298	0.91525	0.011864	0.29123
	S100A14	Inverse variance weighted (multiplicative random effects)	18	-0.138819	0.0551614	0.870385	0.781191	0.969764	0.0118494	0.29123
	QSOX1	Inverse variance weighted (multiplicative random effects)	9	-0.0748464	0.0298099	0.927886	0.875225	0.983715	0.0120463	0.292625
	PTPN6	Inverse variance weighted (multiplicative random effects)	6	-0.125359	0.0501246	0.88218	0.799632	0.97325	0.0123862	0.297779
	CCDC134	Inverse variance weighted	2	-0.416618	0.168219	0.659273	0.474105	0.916761	0.0132626	0.315237
	MYBPC1	Inverse variance weighted (multiplicative random effects)	13	-0.153312	0.0619836	0.857862	0.759724	0.968677	0.0133827	0.315237
	EPS8L2	Inverse variance weighted (multiplicative random effects)	4	0.145158	0.0587747	1.15622	1.03041	1.29739	0.0135213	0.315316
	AKT1S1	Inverse variance weighted	3	-0.289899	0.117742	0.748339	0.59412	0.94259	0.0138109	0.315756
	NT5E	Inverse variance weighted (multiplicative random effects)	28	-0.0654799	0.0265748	0.936618	0.889081	0.986696	0.0137402	0.315756
	NRP2	Inverse variance weighted (multiplicative random effects)	24	-0.123801	0.0503564	0.883555	0.800515	0.97521	0.013952	0.315883
	MDGA1	Inverse variance weighted (multiplicative random effects)	18	-0.0547144	0.0225153	0.946756	0.905884	0.989471	0.0150945	0.331424
	MMP7	Inverse variance weighted (multiplicative random effects)	6	-0.0215888	0.00889209	0.978643	0.961734	0.995848	0.0151878	0.331424
	TNFSF10	Inverse variance weighted (multiplicative random effects)	22	-0.070612	0.0289943	0.931823	0.880345	0.986311	0.0148764	0.331424
	CD248	Inverse variance weighted (multiplicative random effects)	23	-0.177119	0.0730678	0.83768	0.725908	0.966662	0.015349	0.331424
	METAP2	Inverse variance weighted (multiplicative random effects)	10	-0.225773	0.0931266	0.7979	0.664779	0.957677	0.0153353	0.331424
	KCTD5	Inverse variance weighted (multiplicative random effects)	8	-0.253733	0.10491	0.775899	0.63169	0.953028	0.0155808	0.332308
	SAT2	Inverse variance weighted (multiplicative random effects)	12	0.0685749	0.028379	1.07098	1.01304	1.13224	0.0156749	0.332308
	ITGA11	Inverse variance weighted (multiplicative random effects)	15	-0.14169	0.058923	0.867891	0.77323	0.97414	0.0161877	0.340087
	MDH1	Inverse variance weighted	2	-0.475998	0.199824	0.621265	0.419936	0.919116	0.0172149	0.356465
	RRM2	Inverse variance weighted	3	-0.453725	0.190833	0.635258	0.437028	0.923401	0.0174258	0.356465
	AZI2	Inverse variance weighted (multiplicative random effects)	6	-0.0954526	0.0401427	0.908961	0.840186	0.983367	0.0174147	0.356465
	IL1R1	Inverse variance weighted (multiplicative random effects)	27	-0.0848292	0.0357914	0.918669	0.856432	0.985429	0.0177834	0.360616
	ART3	Inverse variance weighted (multiplicative random effects)	16	-0.110873	0.0469509	0.895053	0.816363	0.981328	0.0182032	0.365947
	CDH15	Inverse variance weighted (multiplicative random effects)	12	-0.0646973	0.0275471	0.937351	0.888083	0.989352	0.0188438	0.375587
	C2CD2L	Inverse variance weighted	2	0.355658	0.15324	1.42712	1.05686	1.92709	0.0202915	0.383186
	ENAH	Inverse variance weighted	2	0.246841	0.105763	1.27998	1.04034	1.57481	0.0196005	0.383186
	ALDH2	Inverse variance weighted	2	0.454261	0.19598	1.57501	1.07266	2.31262	0.020455	0.383186
	TXN	Inverse variance weighted	3	-0.354666	0.152829	0.701408	0.519853	0.94637	0.0203043	0.383186
	OGA	Inverse variance weighted (multiplicative random effects)	8	-0.249675	0.107679	0.779054	0.630826	0.962111	0.0204109	0.383186
	MAPKAPK2	Inverse variance weighted (multiplicative random effects)	4	-0.109165	0.0471594	0.896582	0.817423	0.983406	0.0206229	0.383186
	AMOT	Inverse variance weighted (multiplicative random effects)	8	-0.271415	0.117326	0.7623	0.605698	0.959391	0.0207039	0.383186
	COLEC12	Inverse variance weighted (multiplicative random effects)	11	0.109285	0.0470439	1.11548	1.01723	1.22323	0.020177	0.383186
	FOXO1	Inverse variance weighted (multiplicative random effects)	4	-0.150487	0.0646375	0.860289	0.757921	0.976483	0.0199032	0.383186
	TYRO3	Inverse variance weighted (multiplicative random effects)	21	-0.0552138	0.0239537	0.946283	0.902882	0.991769	0.0211653	0.388368
	VEGFD	Inverse variance weighted (multiplicative random effects)	12	0.105166	0.0457369	1.1109	1.01564	1.21508	0.0214835	0.388368
	ARFIP1	Inverse variance weighted (multiplicative random effects)	4	-0.102854	0.0446746	0.902258	0.826615	0.984824	0.0213183	0.388368
	SLC27A4	Inverse variance weighted (multiplicative random effects)	5	-0.108568	0.0473905	0.897118	0.817542	0.98444	0.0219683	0.394077
	GFER	Inverse variance weighted	2	-0.322116	0.142118	0.724614	0.548446	0.95737	0.0234181	0.413719
	NPC2	Inverse variance weighted (multiplicative random effects)	11	-0.12599	0.0555629	0.881623	0.790655	0.983058	0.0233579	0.413719
	CD8A	Inverse variance weighted (multiplicative random effects)	14	-0.087123	0.0385896	0.916564	0.849796	0.988578	0.0239658	0.420212
	CBLN1	Inverse variance weighted	2	0.497209	0.220596	1.64413	1.06699	2.53344	0.0242004	0.421159
	NOTCH2	Inverse variance weighted (multiplicative random effects)	8	-0.187631	0.0835301	0.828921	0.703738	0.976372	0.0246873	0.422152
	MPHOSPH8	Inverse variance weighted (multiplicative random effects)	7	-0.18276	0.0814258	0.832968	0.710096	0.977101	0.0248005	0.422152
	DTD1	Inverse variance weighted (multiplicative random effects)	9	-0.139876	0.0621755	0.869466	0.769711	0.98215	0.0244687	0.422152
	TCN2	Inverse variance weighted (multiplicative random effects)	12	-0.0588997	0.0265584	0.942801	0.89498	0.993178	0.0265724	0.434886
	EIF2AK2	Inverse variance weighted (multiplicative random effects)	11	-0.1638	0.0737718	0.848912	0.734627	0.980976	0.0263942	0.434886
	F2R	Inverse variance weighted (multiplicative random effects)	15	-0.135351	0.0610641	0.873409	0.774888	0.984456	0.0266541	0.434886
	FLT4	Inverse variance weighted (multiplicative random effects)	29	-0.057975	0.0261459	0.943674	0.896532	0.993294	0.0265982	0.434886
	CXCL8	Inverse variance weighted (multiplicative random effects)	15	-0.123287	0.0556262	0.88401	0.792697	0.985841	0.0266675	0.434886
	CACNB3	Inverse variance weighted (multiplicative random effects)	5	-0.162459	0.072952	0.850051	0.736795	0.980715	0.0259519	0.434886
	MANSC4	Inverse variance weighted (multiplicative random effects)	12	0.0609816	0.0275838	1.06288	1.00694	1.12192	0.0270514	0.438083
	ECI2	Inverse variance weighted	3	0.103759	0.047594	1.10933	1.01053	1.2178	0.0292506	0.440955
	SHPK	Inverse variance weighted	2	-0.310605	0.141309	0.733004	0.555676	0.966921	0.0279455	0.440955
	TMED8	Inverse variance weighted (multiplicative random effects)	7	-0.188549	0.0855349	0.82816	0.700334	0.979316	0.0274994	0.440955
	CSRP3	Inverse variance weighted (multiplicative random effects)	4	-0.208562	0.0954412	0.811751	0.673258	0.978732	0.0288711	0.440955
	VSIG2	Inverse variance weighted (multiplicative random effects)	7	-0.072953	0.0333804	0.929645	0.870769	0.992501	0.0288519	0.440955
	STC1	Inverse variance weighted (multiplicative random effects)	7	0.119155	0.0542877	1.12654	1.01283	1.25302	0.0281727	0.440955
	BTN3A2	Inverse variance weighted (multiplicative random effects)	16	-0.0858435	0.0394175	0.917738	0.849505	0.991452	0.0294208	0.440955
	CCL20	Inverse variance weighted (multiplicative random effects)	10	-0.164267	0.0754294	0.848516	0.731902	0.983709	0.0294245	0.440955
	YTHDF3	Inverse variance weighted (multiplicative random effects)	5	-0.197769	0.0906495	0.82056	0.686986	0.980105	0.0291328	0.440955
	DRG2	Inverse variance weighted (multiplicative random effects)	7	-0.272843	0.125343	0.761212	0.595404	0.973195	0.0294979	0.440955
	PEAR1	Inverse variance weighted (multiplicative random effects)	15	-0.0715496	0.0326715	0.93095	0.873204	0.992515	0.0285265	0.440955
	TNFRSF4	Inverse variance weighted (multiplicative random effects)	14	-0.158256	0.072086	0.853631	0.741156	0.983176	0.0281368	0.440955
	HMOX2	Inverse variance weighted (multiplicative random effects)	6	-0.1114	0.0516106	0.89458	0.808514	0.989809	0.0308905	0.448259
	CLSTN3	Inverse variance weighted (multiplicative random effects)	10	-0.220338	0.102268	0.802248	0.656532	0.980304	0.0312003	0.448259
	SRPK2	Inverse variance weighted (multiplicative random effects)	5	-0.175959	0.0817584	0.838652	0.714476	0.98441	0.0313825	0.448259
	RAPGEF2	Inverse variance weighted (multiplicative random effects)	4	-0.208154	0.0962502	0.812082	0.672466	0.980686	0.0305695	0.448259
	JCHAIN	Inverse variance weighted (multiplicative random effects)	22	0.126033	0.0582901	1.13432	1.01185	1.27161	0.0306049	0.448259
	CCN3	Inverse variance weighted (multiplicative random effects)	11	-0.10614	0.0493586	0.899298	0.816374	0.990647	0.0315242	0.448259
	PTPRM	Inverse variance weighted (multiplicative random effects)	24	-0.113146	0.0524416	0.893021	0.805791	0.989693	0.0309622	0.448259
	CACYBP	Inverse variance weighted (multiplicative random effects)	8	-0.130826	0.0608154	0.87737	0.778782	0.988439	0.0314604	0.448259
	TNFSF8	Inverse variance weighted (multiplicative random effects)	20	-0.0798293	0.037209	0.923274	0.858337	0.993124	0.0319184	0.451113
	CD164L2	Inverse variance weighted	3	-0.0785163	0.0366599	0.924487	0.86039	0.993359	0.0322137	0.452544
	VAMP5	Inverse variance weighted	3	-0.251987	0.11836	0.777255	0.61633	0.980197	0.0332551	0.454194
	VPS53	Inverse variance weighted (multiplicative random effects)	6	-0.188025	0.0885156	0.828594	0.69662	0.98557	0.0336529	0.454194
	SOST	Inverse variance weighted (multiplicative random effects)	34	-0.0812706	0.0382214	0.921944	0.855401	0.993663	0.0334773	0.454194
	IL1RL1	Inverse variance weighted (multiplicative random effects)	30	0.0532799	0.0250881	1.05472	1.00412	1.10788	0.0336945	0.454194
	DENR	Inverse variance weighted (multiplicative random effects)	5	-0.232132	0.109259	0.792841	0.640004	0.982177	0.0336202	0.454194
	KIR2DS4	Inverse variance weighted (multiplicative random effects)	8	0.029719	0.0139375	1.03017	1.0024	1.05869	0.0329816	0.454194
	SERPINF2	Inverse variance weighted (multiplicative random effects)	6	0.174099	0.0815591	1.19017	1.01435	1.39648	0.0327906	0.454194
	GPR37	Inverse variance weighted (multiplicative random effects)	22	0.0810137	0.0382726	1.08439	1.00602	1.16886	0.0342807	0.457162
	ZP3	Inverse variance weighted (multiplicative random effects)	24	-0.0467429	0.0222289	0.954333	0.913647	0.996831	0.035483	0.457162
	CEP20	Inverse variance weighted (multiplicative random effects)	5	-0.14479	0.0687658	0.865204	0.756108	0.990041	0.0352429	0.457162
	LGALS4	Inverse variance weighted (multiplicative random effects)	10	-0.0881129	0.0417552	0.915657	0.843704	0.993747	0.0348387	0.457162
	JPT2	Inverse variance weighted (multiplicative random effects)	8	-0.244794	0.116391	0.782866	0.62318	0.983471	0.0354481	0.457162
	IGFBP6	Inverse variance weighted (multiplicative random effects)	10	-0.159789	0.0759342	0.852324	0.73446	0.989102	0.035352	0.457162
	SULT2A1	Inverse variance weighted (multiplicative random effects)	7	0.0813864	0.0385265	1.08479	1.00589	1.16988	0.0346454	0.457162
	SEZ6L	Inverse variance weighted (multiplicative random effects)	19	-0.116401	0.0553546	0.890119	0.798599	0.992126	0.0354817	0.457162
	SIGLEC9	Inverse variance weighted (multiplicative random effects)	30	-0.0549948	0.0262779	0.94649	0.898975	0.996516	0.0363658	0.465962
	SNAP25	Inverse variance weighted (multiplicative random effects)	14	-0.080243	0.0384283	0.922892	0.855934	0.995089	0.0367868	0.468781
	WAS	Inverse variance weighted	3	0.167253	0.0810542	1.18205	1.00842	1.38558	0.0390675	0.469396
	SLC4A1	Inverse variance weighted	3	0.355826	0.172954	1.42736	1.01698	2.00334	0.0396531	0.469396
	RUVBL1	Inverse variance weighted	2	0.106008	0.0514966	1.11183	1.00509	1.22991	0.0395372	0.469396
	SERPINI1	Inverse variance weighted (multiplicative random effects)	15	0.0721488	0.0349241	1.07482	1.0037	1.15096	0.0388401	0.469396
	CSTB	Inverse variance weighted (multiplicative random effects)	5	0.0460695	0.022286	1.04715	1.00239	1.0939	0.0387154	0.469396
	PALM2	Inverse variance weighted (multiplicative random effects)	5	0.0568725	0.0275286	1.05852	1.00292	1.1172	0.0388337	0.469396
	AIF1	Inverse variance weighted (multiplicative random effects)	6	0.153684	0.0738621	1.16612	1.00895	1.34777	0.0374623	0.469396
	ARSB	Inverse variance weighted (multiplicative random effects)	19	0.0843628	0.0406594	1.08802	1.00468	1.17828	0.037999	0.469396
	PHACTR2	Inverse variance weighted (multiplicative random effects)	11	-0.0901217	0.0434077	0.91382	0.839289	0.99497	0.0378782	0.469396
	CRIP2	Inverse variance weighted (multiplicative random effects)	10	0.102221	0.0495164	1.10763	1.00518	1.22051	0.0389821	0.469396
	SEPTIN8	Inverse variance weighted (multiplicative random effects)	7	-0.112858	0.0548367	0.893277	0.802248	0.994636	0.0395829	0.469396
	FHIT	Inverse variance weighted (multiplicative random effects)	5	-0.0856914	0.0415686	0.917877	0.846059	0.995792	0.0392607	0.469396
	HEPACAM2	Inverse variance weighted (multiplicative random effects)	45	-0.0472345	0.0228119	0.953864	0.912155	0.99748	0.0383953	0.469396
	CEACAM20	Inverse variance weighted (multiplicative random effects)	6	-0.125444	0.0604262	0.882105	0.783582	0.993016	0.0378952	0.469396
	ATXN3	Inverse variance weighted	3	-0.0933055	0.0454978	0.910915	0.8332	0.995879	0.0402896	0.474522
	DAG1	Inverse variance weighted (multiplicative random effects)	11	-0.20693	0.101226	0.813077	0.666755	0.99151	0.0409311	0.479655
	PLA2G4A	Inverse variance weighted (multiplicative random effects)	8	-0.123094	0.0603663	0.88418	0.785518	0.995235	0.0414379	0.483166
	FKBP4	Inverse variance weighted (multiplicative random effects)	9	-0.216978	0.106619	0.804947	0.653148	0.992027	0.0418431	0.485463
	AGT	Inverse variance weighted (multiplicative random effects)	5	0.027583	0.0136	1.02797	1.00093	1.05574	0.042543	0.49114
	MGMT	Inverse variance weighted (multiplicative random effects)	8	-0.040397	0.0199963	0.960408	0.923495	0.998797	0.0433604	0.498111
	IMPG1	Inverse variance weighted	2	0.283808	0.142206	1.32818	1.0051	1.75511	0.0459602	0.498243
	DGCR6	Inverse variance weighted	2	0.35323	0.17742	1.42366	1.0055	2.01572	0.0464895	0.498243
	LHPP	Inverse variance weighted (multiplicative random effects)	6	0.0646069	0.0322273	1.06674	1.00144	1.13629	0.0449922	0.498243
	EPHA4	Inverse variance weighted (multiplicative random effects)	11	-0.0713469	0.0359053	0.931139	0.867863	0.999028	0.046913	0.498243
	FCN1	Inverse variance weighted (multiplicative random effects)	28	-0.0531689	0.0266926	0.94822	0.899887	0.999149	0.0463825	0.498243
	ERP29	Inverse variance weighted (multiplicative random effects)	8	-0.185782	0.0927188	0.830455	0.692456	0.995956	0.0451012	0.498243
	DNPEP	Inverse variance weighted (multiplicative random effects)	6	0.137101	0.0689745	1.14694	1.00191	1.31297	0.0468437	0.498243
	C7	Inverse variance weighted (multiplicative random effects)	14	0.0571034	0.0285337	1.05877	1.00118	1.11966	0.0453643	0.498243
	ITGA5	Inverse variance weighted (multiplicative random effects)	24	-0.103022	0.0517712	0.902107	0.81506	0.998451	0.0465962	0.498243
	GDNF	Inverse variance weighted (multiplicative random effects)	5	-0.0690522	0.0348039	0.933278	0.871737	0.999164	0.0472519	0.498243
	MTSS1	Inverse variance weighted (multiplicative random effects)	6	0.258991	0.130573	1.29562	1.00307	1.67349	0.0473118	0.498243
	AFM	Inverse variance weighted (multiplicative random effects)	10	0.122514	0.0609609	1.13033	1.00303	1.27379	0.0444622	0.498243
	REG4	Inverse variance weighted (multiplicative random effects)	16	-0.102377	0.0507704	0.902689	0.817187	0.997137	0.0437507	0.498243
	TSC22D1	Inverse variance weighted (multiplicative random effects)	5	-0.124699	0.0620069	0.882763	0.781741	0.99684	0.0443208	0.498243
	CXCL11	Inverse variance weighted (multiplicative random effects)	17	-0.0959869	0.0484655	0.908476	0.82615	0.999006	0.047645	0.498243
	PDGFC	Inverse variance weighted (multiplicative random effects)	10	-0.163226	0.0823257	0.849399	0.722828	0.998134	0.0474028	0.498243
	SLURP1	Inverse variance weighted (multiplicative random effects)	11	-0.0870088	0.0436223	0.916669	0.841551	0.998492	0.0460871	0.498243
	DAB2	Inverse variance weighted (multiplicative random effects)	4	0.151636	0.0765592	1.16374	1.00158	1.35214	0.0476321	0.498243
	UXS1	Inverse variance weighted (multiplicative random effects)	8	-0.100326	0.0501234	0.904542	0.819904	0.997918	0.0453298	0.498243
	CXCL8	Inverse variance weighted (multiplicative random effects)	14	-0.118276	0.0589836	0.88845	0.791453	0.997335	0.0449371	0.498243
	CKB	Inverse variance weighted (multiplicative random effects)	12	-0.154181	0.0783302	0.857117	0.73513	0.999346	0.0490278	0.510415
	AKT2	Inverse variance weighted (multiplicative random effects)	7	-0.223014	0.113744	0.800104	0.640214	0.999924	0.0499177	0.517369
	IFIT1	Inverse variance weighted	2	0.406237	0.207523	1.50116	0.999493	2.25462	0.0502822	0.518841
	C2orf69	Inverse variance weighted	3	-0.239792	0.122655	0.786792	0.618662	1.00061	0.0505819	0.519635
	SGSH	Inverse variance weighted (multiplicative random effects)	20	0.0600697	0.0308051	1.06191	0.999692	1.128	0.0511772	0.521158
	IGFBP2	Inverse variance weighted (multiplicative random effects)	13	-0.138189	0.0708251	0.870934	0.758049	1.00063	0.0510411	0.521158
	ARAF	Inverse variance weighted	2	-0.404751	0.209358	0.667143	0.442599	1.00561	0.0531996	0.525811
	ERBIN	Inverse variance weighted (multiplicative random effects)	5	-0.221233	0.116352	0.80153	0.638085	1.00684	0.0572484	0.525811
	CXCL16	Inverse variance weighted (multiplicative random effects)	21	0.0817405	0.0425328	1.08517	0.998378	1.17952	0.0546278	0.525811
	BRDT	Inverse variance weighted (multiplicative random effects)	9	-0.10228	0.0529674	0.902776	0.813755	1.00154	0.053482	0.525811
	CXCL8	Inverse variance weighted (multiplicative random effects)	14	-0.111045	0.0578921	0.894899	0.798905	1.00243	0.0550944	0.525811
	PILRA	Inverse variance weighted (multiplicative random effects)	22	-0.0665778	0.0343743	0.93559	0.874633	1.0008	0.0527636	0.525811
	PLB1	Inverse variance weighted (multiplicative random effects)	34	-0.0384792	0.0198151	0.962252	0.925597	1.00036	0.0521474	0.525811
	ERP44	Inverse variance weighted (multiplicative random effects)	15	-0.0522219	0.0274673	0.949118	0.899373	1.00162	0.057271	0.525811
	ARHGEF10	Inverse variance weighted (multiplicative random effects)	10	0.0510528	0.0266203	1.05238	0.998878	1.10874	0.0551343	0.525811
	CXCL8	Inverse variance weighted (multiplicative random effects)	12	-0.14625	0.0767724	0.863941	0.743249	1.00423	0.0567822	0.525811
	FADD	Inverse variance weighted (multiplicative random effects)	7	-0.14811	0.0776165	0.862336	0.740642	1.00403	0.0563618	0.525811
	PLA2G2A	Inverse variance weighted (multiplicative random effects)	11	0.0261391	0.013645	1.02648	0.999395	1.05431	0.0554083	0.525811
	CCDC80	Inverse variance weighted (multiplicative random effects)	12	-0.0941293	0.0490409	0.910165	0.826753	1.00199	0.0549331	0.525811
	COL24A1	Inverse variance weighted (multiplicative random effects)	6	-0.0766788	0.0399714	0.926187	0.856396	1.00167	0.055068	0.525811
	SMPD3	Inverse variance weighted (multiplicative random effects)	6	-0.122086	0.0641336	0.885072	0.780525	1.00362	0.056959	0.525811
	GDF15	Inverse variance weighted (multiplicative random effects)	7	0.139428	0.0722425	1.14962	0.997835	1.32448	0.0536071	0.525811
	GP1BB	Inverse variance weighted (multiplicative random effects)	17	-0.0923512	0.0480851	0.911785	0.829777	1.0019	0.0547847	0.525811
	DMP1	Inverse variance weighted (multiplicative random effects)	20	-0.115949	0.0608738	0.89052	0.790364	1.00337	0.0568129	0.525811
	KLK4	Inverse variance weighted (multiplicative random effects)	8	0.0897583	0.0469389	1.09391	0.997761	1.19932	0.0558458	0.525811
	CERT	Inverse variance weighted (multiplicative random effects)	6	-0.184154	0.0953787	0.831808	0.689978	1.00279	0.0535122	0.525811
	AMIGO2	Inverse variance weighted (multiplicative random effects)	30	-0.0886023	0.0457132	0.915209	0.836775	1.001	0.0525963	0.525811
	IGBP1	Inverse variance weighted (multiplicative random effects)	7	-0.27391	0.143816	0.760401	0.57362	1.008	0.0568336	0.525811
	PLG	Inverse variance weighted (multiplicative random effects)	19	0.0601796	0.0312062	1.06203	0.999016	1.12901	0.0537993	0.525811
	TNFRSF10B	Inverse variance weighted (multiplicative random effects)	10	-0.0829725	0.0435333	0.920376	0.845102	1.00236	0.056656	0.525811
	GRAP2	Inverse variance weighted (multiplicative random effects)	7	-0.15202	0.0795595	0.858971	0.734947	1.00392	0.0560333	0.525811
	TOMM20	Inverse variance weighted (multiplicative random effects)	10	-0.204539	0.107776	0.815023	0.659825	1.00673	0.057721	0.527865
	OPLAH	Inverse variance weighted (multiplicative random effects)	11	0.117015	0.0617448	1.12414	0.996003	1.26875	0.0580737	0.529015
	CD276	Inverse variance weighted (multiplicative random effects)	16	-0.0870214	0.0460015	0.916657	0.837625	1.00315	0.0585298	0.531095
	FETUB	Inverse variance weighted (multiplicative random effects)	15	-0.0643145	0.0340399	0.93771	0.877189	1.00241	0.05884	0.53184
	PRCP	Inverse variance weighted (multiplicative random effects)	22	0.0715156	0.0379403	1.07413	0.997157	1.15706	0.0594363	0.533879
	MAP2K6	Inverse variance weighted (multiplicative random effects)	8	-0.227673	0.120826	0.796384	0.628454	1.00919	0.0595234	0.533879
	NIT2	Inverse variance weighted (multiplicative random effects)	8	-0.226636	0.120546	0.797211	0.629452	1.00968	0.0600971	0.53491
	MAMDC2	Inverse variance weighted (multiplicative random effects)	21	-0.084096	0.0447151	0.919343	0.8422	1.00355	0.0600118	0.53491
	NEK7	Inverse variance weighted	3	-0.360211	0.19201	0.697529	0.478762	1.01626	0.0606554	0.536328
	CNST	Inverse variance weighted (multiplicative random effects)	8	-0.174704	0.0933026	0.839706	0.699369	1.0082	0.061145	0.536328
	FST	Inverse variance weighted (multiplicative random effects)	5	0.125143	0.0668418	1.13331	0.99415	1.29195	0.0611763	0.536328
	NCS1	Inverse variance weighted (multiplicative random effects)	16	0.115079	0.0613759	1.12196	0.994796	1.26538	0.0607944	0.536328
	VSIG10L	Inverse variance weighted	2	-0.115566	0.0623518	0.890862	0.788379	1.00667	0.0638173	0.536965
	CDSN	Inverse variance weighted (multiplicative random effects)	32	-0.0518386	0.0279465	0.949482	0.898873	1.00294	0.0636071	0.536965
	MFAP4	Inverse variance weighted (multiplicative random effects)	17	-0.0690402	0.0369835	0.933289	0.868031	1.00345	0.0619321	0.536965
	TNFSF14	Inverse variance weighted (multiplicative random effects)	15	-0.0882971	0.0474122	0.915489	0.834248	1.00464	0.0625568	0.536965
	CETN2	Inverse variance weighted (multiplicative random effects)	5	-0.0952761	0.0513683	0.909122	0.822047	1.00542	0.0636296	0.536965
	DNM1	Inverse variance weighted (multiplicative random effects)	7	-0.0852273	0.0460015	0.918304	0.83913	1.00495	0.0639241	0.536965
	ADM	Inverse variance weighted (multiplicative random effects)	4	-0.0557453	0.02997	0.94578	0.891824	1.003	0.0628798	0.536965
	LPL	Inverse variance weighted (multiplicative random effects)	15	-0.143754	0.0772178	0.866101	0.744456	1.00762	0.0626495	0.536965
	RBFOX3	Inverse variance weighted (multiplicative random effects)	5	-0.191607	0.103016	0.825631	0.674679	1.01036	0.0628877	0.536965
	MMP3	Inverse variance weighted (multiplicative random effects)	17	0.0576702	0.0308416	1.05937	0.997225	1.12538	0.0614999	0.536965
	ADAM8	Inverse variance weighted (multiplicative random effects)	18	-0.0722072	0.0389513	0.930338	0.861955	1.00415	0.0637708	0.536965
	FAM3B	Inverse variance weighted (multiplicative random effects)	11	0.0385491	0.0208138	1.0393	0.997757	1.08258	0.0640121	0.536965
	GSTM4	Inverse variance weighted	2	0.258302	0.139587	1.29473	0.984828	1.70215	0.0642451	0.536988
	EPCAM	Inverse variance weighted (multiplicative random effects)	27	-0.0683309	0.0371275	0.933951	0.868402	1.00445	0.0657037	0.547218
	SERPING1	Inverse variance weighted (multiplicative random effects)	16	0.0931402	0.0509222	1.09762	0.993355	1.21282	0.0673896	0.557278
	PPME1	Inverse variance weighted (multiplicative random effects)	5	-0.234493	0.12817	0.790972	0.615263	1.01686	0.067317	0.557278
	MENT	Inverse variance weighted (multiplicative random effects)	21	-0.0556153	0.030435	0.945903	0.891127	1.00405	0.0676472	0.557432
	SIGLEC7	Inverse variance weighted (multiplicative random effects)	14	-0.0843634	0.0463319	0.919097	0.839311	1.00647	0.0686297	0.563537
	CSPG4	Inverse variance weighted (multiplicative random effects)	23	-0.114724	0.0631976	0.891612	0.787737	1.00919	0.0694742	0.56847
	DAAM1	Inverse variance weighted (multiplicative random effects)	11	0.210878	0.116318	1.23476	0.98304	1.55094	0.0698411	0.569473
	ITGAM	Inverse variance weighted (multiplicative random effects)	18	-0.121759	0.067303	0.885362	0.775946	1.01021	0.0704333	0.572301
	CEBPB	Inverse variance weighted	3	0.257806	0.144053	1.29409	0.975761	1.71627	0.0735084	0.572844
	LUZP2	Inverse variance weighted (multiplicative random effects)	5	0.0935914	0.0523292	1.09811	0.991066	1.21672	0.0736935	0.572844
	ADAMTSL4	Inverse variance weighted (multiplicative random effects)	9	0.0986548	0.0550394	1.10369	0.99082	1.22941	0.0730627	0.572844
	CST3	Inverse variance weighted (multiplicative random effects)	10	-0.088697	0.049406	0.915123	0.830662	1.00817	0.0726113	0.572844
	ISLR2	Inverse variance weighted (multiplicative random effects)	17	-0.0366696	0.0203353	0.963995	0.926328	1.00319	0.0713489	0.572844
	FCGR2B	Inverse variance weighted (multiplicative random effects)	4	0.0305201	0.0169648	1.03099	0.997273	1.06585	0.0720152	0.572844
	KLRF1	Inverse variance weighted (multiplicative random effects)	25	-0.0724479	0.040151	0.930114	0.859724	1.00627	0.0711707	0.572844
	SCARF2	Inverse variance weighted (multiplicative random effects)	17	-0.0754381	0.0420693	0.927337	0.85394	1.00704	0.0729431	0.572844
	TPD52L2	Inverse variance weighted (multiplicative random effects)	9	-0.177311	0.0983236	0.837519	0.690717	1.01552	0.0713344	0.572844
	CRIM1	Inverse variance weighted (multiplicative random effects)	10	-0.130365	0.0726352	0.877775	0.761298	1.01207	0.0726869	0.572844
	HARS1	Inverse variance weighted (multiplicative random effects)	7	-0.145226	0.0811586	0.864827	0.737642	1.01394	0.0735499	0.572844
	ACHE	Inverse variance weighted (multiplicative random effects)	13	0.0903364	0.0503718	1.09454	0.991643	1.20812	0.0729102	0.572844
	CBLN4	Inverse variance weighted (multiplicative random effects)	11	-0.0795707	0.044172	0.923513	0.846921	1.00703	0.0716427	0.572844
	CD274	Inverse variance weighted (multiplicative random effects)	12	-0.0952853	0.0533566	0.909113	0.818842	1.00934	0.0741282	0.574309
	NFATC3	Inverse variance weighted (multiplicative random effects)	7	-0.144906	0.0814318	0.865104	0.737483	1.01481	0.0751616	0.580387
	VAV3	Inverse variance weighted (multiplicative random effects)	5	-0.197812	0.111583	0.820524	0.65934	1.02111	0.0762665	0.586975
	HMCN2	Inverse variance weighted (multiplicative random effects)	18	0.0507661	0.0287493	1.05208	0.994433	1.11306	0.077426	0.588135
	DCN	Inverse variance weighted (multiplicative random effects)	4	-0.21234	0.120227	0.80869	0.638915	1.02358	0.077368	0.588135
	CD83	Inverse variance weighted (multiplicative random effects)	19	-0.0920377	0.0520036	0.912071	0.823687	1.00994	0.0767553	0.588135
	ATP6V1G1	Inverse variance weighted (multiplicative random effects)	5	-0.31613	0.178758	0.728965	0.513505	1.03483	0.0769815	0.588135
	GOPC	Inverse variance weighted (multiplicative random effects)	7	-0.133413	0.0756701	0.875104	0.75448	1.01501	0.0778868	0.589714
	EDF1	Inverse variance weighted (multiplicative random effects)	6	-0.328352	0.18642	0.720109	0.499706	1.03772	0.0781771	0.589997
	CCL2	Inverse variance weighted (multiplicative random effects)	18	-0.0565854	0.0323743	0.944986	0.886886	1.00689	0.08049	0.602068
	CD300A	Inverse variance weighted (multiplicative random effects)	20	-0.0402672	0.0230388	0.960533	0.918124	1.0049	0.0804995	0.602068
	OBP2B	Inverse variance weighted (multiplicative random effects)	21	0.0240005	0.0137342	1.02429	0.997086	1.05224	0.0805511	0.602068
	LRTM2	Inverse variance weighted (multiplicative random effects)	6	0.131612	0.075801	1.14067	0.983185	1.32337	0.0825132	0.610976
	PARK7	Inverse variance weighted (multiplicative random effects)	9	-0.134498	0.0773794	0.874155	0.751141	1.01731	0.0821819	0.610976
	BTC	Inverse variance weighted (multiplicative random effects)	11	-0.0554611	0.0319713	0.946049	0.888585	1.00723	0.0827909	0.610976
	CAT	Inverse variance weighted (multiplicative random effects)	4	0.15741	0.0906723	1.17048	0.979897	1.39812	0.0825577	0.610976
	CRTAP	Inverse variance weighted (multiplicative random effects)	4	-0.225861	0.130678	0.797829	0.617553	1.03073	0.0839208	0.617361
	ATF2	Inverse variance weighted	2	-0.155179	0.0904945	0.856262	0.717094	1.02244	0.0863845	0.62024
	COMMD9	Inverse variance weighted	2	-0.239501	0.139892	0.787021	0.598284	1.0353	0.0868895	0.62024
	CIRBP	Inverse variance weighted (multiplicative random effects)	8	-0.186815	0.108563	0.829598	0.67059	1.02631	0.0852881	0.62024
	DYNC1H1	Inverse variance weighted (multiplicative random effects)	4	-0.0659302	0.0384112	0.936196	0.868302	1.0094	0.0860829	0.62024
	MZB1	Inverse variance weighted (multiplicative random effects)	21	-0.0869481	0.0507996	0.916725	0.829846	1.0127	0.0869719	0.62024
	NFE2	Inverse variance weighted (multiplicative random effects)	6	-0.241291	0.140922	0.785613	0.59601	1.03553	0.0868545	0.62024
	GLOD4	Inverse variance weighted (multiplicative random effects)	8	-0.228458	0.133366	0.795759	0.612715	1.03349	0.0867097	0.62024
	ATXN2L	Inverse variance weighted (multiplicative random effects)	5	-0.118832	0.069099	0.887957	0.775485	1.01674	0.0854806	0.62024
	GHR	Inverse variance weighted (multiplicative random effects)	13	0.0969507	0.056318	1.10181	0.986657	1.23039	0.0851628	0.62024
	VAMP8	Inverse variance weighted (multiplicative random effects)	6	0.0912019	0.0531331	1.09549	0.987144	1.21573	0.0860742	0.62024
	CDH23	Inverse variance weighted	3	-0.14481	0.0850507	0.865186	0.73234	1.02213	0.0886361	0.620533
	CSF1	Inverse variance weighted (multiplicative random effects)	13	0.100178	0.0590159	1.10537	0.984626	1.24091	0.0896078	0.620533
	MECR	Inverse variance weighted (multiplicative random effects)	11	-0.193126	0.113796	0.824378	0.659571	1.03037	0.0896739	0.620533
	GRIK2	Inverse variance weighted (multiplicative random effects)	4	-0.052575	0.0309146	0.948783	0.893001	1.00805	0.0890079	0.620533
	EPHB4	Inverse variance weighted (multiplicative random effects)	17	-0.102957	0.0603407	0.902166	0.801537	1.01543	0.0879602	0.620533
	ANXA1	Inverse variance weighted (multiplicative random effects)	6	0.119226	0.0699982	1.12662	0.98219	1.2923	0.0885165	0.620533
	IDS	Inverse variance weighted (multiplicative random effects)	4	0.126283	0.0742918	1.1346	0.980857	1.31245	0.0891639	0.620533
	NCR1	Inverse variance weighted (multiplicative random effects)	36	-0.0494685	0.0291199	0.951735	0.898936	1.00764	0.0893589	0.620533
	MUC13	Inverse variance weighted (multiplicative random effects)	7	-0.0939209	0.0549996	0.910355	0.817324	1.01398	0.0876987	0.620533
	ROR1	Inverse variance weighted (multiplicative random effects)	20	0.0666115	0.0392092	1.06888	0.989814	1.15426	0.0893427	0.620533
	SMAD1	Inverse variance weighted (multiplicative random effects)	6	0.225164	0.132886	1.25253	0.965324	1.62518	0.0901853	0.622225
	DRAXIN	Inverse variance weighted (multiplicative random effects)	28	-0.0444393	0.0263077	0.956534	0.908462	1.00715	0.091179	0.623547
	DHRS4L2	Inverse variance weighted (multiplicative random effects)	6	-0.0897072	0.0530567	0.914199	0.823907	1.01439	0.0908788	0.623547
	CA9	Inverse variance weighted (multiplicative random effects)	14	0.0847462	0.0501623	1.08844	0.98652	1.20089	0.0911352	0.623547
	TBCB	Inverse variance weighted (multiplicative random effects)	8	-0.150195	0.0889951	0.86054	0.722798	1.02453	0.0914727	0.623726
	GALNT3	Inverse variance weighted (multiplicative random effects)	16	-0.057667	0.0342158	0.943964	0.882735	1.00944	0.0919132	0.624902
	IMMT	Inverse variance weighted	3	-0.224256	0.13353	0.799111	0.615097	1.03817	0.0930666	0.629042
	RWDD1	Inverse variance weighted (multiplicative random effects)	7	-0.224178	0.134031	0.799173	0.614541	1.03928	0.0944103	0.629042
	TNXB	Inverse variance weighted (multiplicative random effects)	15	-0.0903665	0.0540062	0.913596	0.821833	1.01561	0.0942758	0.629042
	CDC37	Inverse variance weighted (multiplicative random effects)	7	-0.240219	0.14318	0.786456	0.594014	1.04124	0.0933988	0.629042
	PRKAB1	Inverse variance weighted (multiplicative random effects)	4	-0.0594404	0.0353983	0.942292	0.879131	1.00999	0.0931158	0.629042
	IRAK4	Inverse variance weighted (multiplicative random effects)	7	-0.192236	0.114926	0.825112	0.658698	1.03357	0.0943873	0.629042
	NTF3	Inverse variance weighted (multiplicative random effects)	13	-0.0749288	0.0447311	0.92781	0.84993	1.01283	0.0939161	0.629042
	ADGRE2	Inverse variance weighted (multiplicative random effects)	17	-0.0852311	0.0511429	0.9183	0.830713	1.01512	0.0956083	0.635209
	EVI5	Inverse variance weighted (multiplicative random effects)	6	0.126376	0.0759195	1.13471	0.977824	1.31677	0.0959906	0.635938
	S100A3	Inverse variance weighted	2	0.161188	0.0969631	1.17491	0.971553	1.42082	0.0964399	0.637104
	SKAP2	Inverse variance weighted (multiplicative random effects)	9	-0.134374	0.0813265	0.874263	0.745445	1.02534	0.0984789	0.648737
	GPI	Inverse variance weighted (multiplicative random effects)	7	-0.188302	0.114259	0.828365	0.662159	1.03629	0.0993485	0.651382
	MCAM	Inverse variance weighted (multiplicative random effects)	19	-0.0765227	0.0464455	0.926332	0.845729	1.01462	0.0994391	0.651382
	FGR	Inverse variance weighted	3	0.197951	0.120978	1.2189	0.961591	1.54507	0.101787	0.652545
	LRRC38	Inverse variance weighted	2	0.0625535	0.0381421	1.06455	0.987869	1.14719	0.101003	0.652545
	CIT	Inverse variance weighted	3	0.239434	0.145692	1.27053	0.954925	1.69044	0.100294	0.652545
	TDRKH	Inverse variance weighted (multiplicative random effects)	9	-0.150592	0.091977	0.860199	0.718301	1.03013	0.101573	0.652545
	TNFRSF19	Inverse variance weighted (multiplicative random effects)	15	-0.0539458	0.0329962	0.947483	0.888147	1.01078	0.102068	0.652545
	ERBB4	Inverse variance weighted (multiplicative random effects)	25	-0.0631873	0.0385847	0.938768	0.870391	1.01252	0.1015	0.652545
	STAMBP	Inverse variance weighted (multiplicative random effects)	7	-0.239065	0.145601	0.787364	0.591885	1.0474	0.100607	0.652545
	NCR3LG1	Inverse variance weighted (multiplicative random effects)	24	-0.0532882	0.0326004	0.948107	0.889421	1.01066	0.102135	0.652545
	GAS6	Inverse variance weighted (multiplicative random effects)	29	-0.0730213	0.0443828	0.929581	0.852134	1.01407	0.0999161	0.652545
	DUSP3	Inverse variance weighted	3	-0.209659	0.128676	0.810861	0.630108	1.04346	0.103239	0.654221
	SBSN	Inverse variance weighted (multiplicative random effects)	17	-0.0713186	0.0437506	0.931165	0.854644	1.01454	0.103077	0.654221
	BAIAP2	Inverse variance weighted (multiplicative random effects)	7	-0.222631	0.136516	0.80041	0.612503	1.04596	0.10293	0.654221
	FAM13A	Inverse variance weighted (multiplicative random effects)	8	-0.143255	0.087996	0.866533	0.729258	1.02965	0.10353	0.654288
	GABARAP	Inverse variance weighted (multiplicative random effects)	7	0.190199	0.117687	1.20949	0.96034	1.52328	0.106064	0.660254
	CD40	Inverse variance weighted (multiplicative random effects)	15	-0.0639907	0.0396121	0.938014	0.867942	1.01374	0.106217	0.660254
	SPARCL1	Inverse variance weighted (multiplicative random effects)	20	-0.0514776	0.0317453	0.949825	0.892527	1.0108	0.104893	0.660254
	MYOC	Inverse variance weighted (multiplicative random effects)	19	0.0875663	0.0542432	1.09151	0.981424	1.21395	0.106456	0.660254
	LATS1	Inverse variance weighted (multiplicative random effects)	11	-0.176789	0.109112	0.837957	0.676618	1.03777	0.105177	0.660254
	CIAPIN1	Inverse variance weighted (multiplicative random effects)	9	-0.127773	0.079047	0.880053	0.753742	1.02753	0.106003	0.660254
	UBE2L6	Inverse variance weighted (multiplicative random effects)	9	-0.115082	0.0711227	0.891293	0.775318	1.02462	0.105647	0.660254
	GFRA1	Inverse variance weighted (multiplicative random effects)	8	0.0871969	0.0542346	1.09111	0.981078	1.21349	0.107885	0.661031
	CPXM1	Inverse variance weighted (multiplicative random effects)	35	-0.0531984	0.0330402	0.948192	0.888734	1.01163	0.107373	0.661031
	GAST	Inverse variance weighted (multiplicative random effects)	10	0.0782692	0.0486599	1.08141	0.983041	1.18963	0.107727	0.661031
	GALNT7	Inverse variance weighted (multiplicative random effects)	12	-0.0865044	0.0536822	0.917132	0.825537	1.01889	0.107089	0.661031
	ENPP5	Inverse variance weighted (multiplicative random effects)	23	-0.0671212	0.0417614	0.935082	0.861592	1.01484	0.107999	0.661031
	LCP1	Inverse variance weighted (multiplicative random effects)	9	0.0281539	0.0176079	1.02855	0.993663	1.06467	0.109835	0.670511
	CDH6	Inverse variance weighted (multiplicative random effects)	17	-0.0503716	0.0315635	0.950876	0.893833	1.01156	0.110516	0.672905
	IL4R	Inverse variance weighted (multiplicative random effects)	14	-0.0613713	0.0386043	0.940474	0.871939	1.0144	0.11189	0.679501
	DIABLO	Inverse variance weighted (multiplicative random effects)	8	-0.173641	0.109327	0.840599	0.678465	1.04148	0.112226	0.679767
	NUDT16	Inverse variance weighted (multiplicative random effects)	8	-0.151375	0.095687	0.859526	0.712539	1.03683	0.113655	0.683102
	FCAR	Inverse variance weighted (multiplicative random effects)	28	-0.0602064	0.038033	0.94157	0.873933	1.01444	0.11342	0.683102
	CCL14	Inverse variance weighted (multiplicative random effects)	16	-0.0424967	0.0268538	0.958394	0.909254	1.01019	0.113531	0.683102
	CD300LG	Inverse variance weighted (multiplicative random effects)	23	-0.0682444	0.0431852	0.934032	0.858226	1.01653	0.114044	0.68368
	BTN1A1	Inverse variance weighted	2	-0.0794571	0.0503902	0.923618	0.836757	1.0195	0.114833	0.68403
	RIDA	Inverse variance weighted (multiplicative random effects)	7	0.0685401	0.0435549	1.07094	0.983313	1.16638	0.115569	0.68403
	NELL2	Inverse variance weighted (multiplicative random effects)	33	-0.0944986	0.0600271	0.909829	0.808842	1.02342	0.115426	0.68403
	PIKFYVE	Inverse variance weighted (multiplicative random effects)	6	0.154838	0.0983009	1.16747	0.962875	1.41554	0.115224	0.68403
	ERMAP	Inverse variance weighted (multiplicative random effects)	16	-0.0466408	0.029603	0.95443	0.900628	1.01145	0.115132	0.68403
	CEACAM16	Inverse variance weighted (multiplicative random effects)	21	-0.0447914	0.0286187	0.956197	0.904038	1.01137	0.117557	0.690538
	ADGRG2	Inverse variance weighted (multiplicative random effects)	15	-0.156466	0.0998931	0.85516	0.7031	1.04011	0.11727	0.690538
	CHI3L1	Inverse variance weighted (multiplicative random effects)	17	0.0358069	0.0228705	1.03646	0.991021	1.08397	0.117433	0.690538
	TCOF1	Inverse variance weighted (multiplicative random effects)	4	-0.288933	0.185042	0.749063	0.521203	1.07654	0.118419	0.693854
	GCG	Inverse variance weighted (multiplicative random effects)	7	0.180381	0.115718	1.19767	0.954635	1.50259	0.119044	0.695763
	INPP5J	Inverse variance weighted	3	0.222474	0.143652	1.24916	0.942628	1.65538	0.121453	0.69665
	ACRBP	Inverse variance weighted (multiplicative random effects)	10	-0.125361	0.0809648	0.882179	0.752728	1.03389	0.121542	0.69665
	SNCG	Inverse variance weighted (multiplicative random effects)	9	0.0358407	0.023131	1.03649	0.990549	1.08456	0.121269	0.69665
	NEXN	Inverse variance weighted (multiplicative random effects)	5	-0.118894	0.0766781	0.887902	0.764003	1.03189	0.121008	0.69665
	PDCD1LG2	Inverse variance weighted (multiplicative random effects)	23	-0.0389433	0.0250374	0.961805	0.915746	1.01018	0.11985	0.69665
	CD14	Inverse variance weighted (multiplicative random effects)	11	0.0689173	0.0444071	1.07135	0.982043	1.16877	0.120675	0.69665
	PSIP1	Inverse variance weighted (multiplicative random effects)	7	-0.142324	0.0915227	0.86734	0.724909	1.03776	0.119929	0.69665
	UBAC1	Inverse variance weighted (multiplicative random effects)	5	0.152093	0.0982414	1.16427	0.960347	1.41149	0.121585	0.69665
	TPK1	Inverse variance weighted (multiplicative random effects)	18	0.0441898	0.02858	1.04518	0.988243	1.1054	0.122062	0.697477
	CR2	Inverse variance weighted (multiplicative random effects)	46	-0.0607829	0.0393397	0.941028	0.871196	1.01646	0.122328	0.697477
	LILRB1	Inverse variance weighted (multiplicative random effects)	24	-0.0436212	0.0283033	0.957317	0.905656	1.01192	0.123268	0.698083
	GGT5	Inverse variance weighted (multiplicative random effects)	10	-0.0659894	0.0428242	0.936141	0.860773	1.01811	0.123332	0.698083
	CRTAM	Inverse variance weighted (multiplicative random effects)	23	-0.064103	0.0415662	0.937908	0.864527	1.01752	0.123027	0.698083
	GART	Inverse variance weighted	3	-0.178872	0.11674	0.836213	0.66519	1.05121	0.125466	0.70673
	DPP4	Inverse variance weighted (multiplicative random effects)	11	-0.113133	0.0738292	0.893032	0.77272	1.03208	0.125433	0.70673
	TNFRSF13C	Inverse variance weighted (multiplicative random effects)	21	-0.0657829	0.0430083	0.936334	0.86064	1.01869	0.126131	0.708763
	RASSF2	Inverse variance weighted	3	-0.153305	0.101728	0.857868	0.702794	1.04716	0.131808	0.710585
	LILRA4	Inverse variance weighted	2	0.329321	0.217126	1.39002	0.90824	2.12738	0.129336	0.710585
	DNAJB14	Inverse variance weighted (multiplicative random effects)	8	-0.157332	0.103849	0.854421	0.697066	1.0473	0.129771	0.710585
	GRSF1	Inverse variance weighted (multiplicative random effects)	4	-0.323657	0.212425	0.723498	0.477109	1.09713	0.127601	0.710585
	SLAMF6	Inverse variance weighted (multiplicative random effects)	6	-0.13167	0.0874015	0.87663	0.738616	1.04043	0.13194	0.710585
	IL31RA	Inverse variance weighted (multiplicative random effects)	13	-0.0496895	0.0329053	0.951525	0.892094	1.01492	0.131025	0.710585
	RBPMS2	Inverse variance weighted (multiplicative random effects)	10	-0.161131	0.106411	0.85118	0.690944	1.04858	0.129966	0.710585
	ASS1	Inverse variance weighted (multiplicative random effects)	10	0.0902328	0.0598072	1.09443	0.973372	1.23054	0.131368	0.710585
	PEBP1	Inverse variance weighted (multiplicative random effects)	9	-0.142566	0.094278	0.867131	0.720831	1.04312	0.130487	0.710585
	ACYP1	Inverse variance weighted (multiplicative random effects)	6	-0.0838494	0.0554628	0.91957	0.824848	1.02517	0.130582	0.710585
	BCL2L11	Inverse variance weighted (multiplicative random effects)	19	-0.040823	0.0268298	0.959999	0.910821	1.01183	0.12812	0.710585
	SIL1	Inverse variance weighted (multiplicative random effects)	5	-0.119703	0.0791237	0.887184	0.759735	1.03601	0.130316	0.710585
	CCL24	Inverse variance weighted (multiplicative random effects)	27	0.0342345	0.0227189	1.03483	0.989758	1.08195	0.131843	0.710585
	L3HYPDH	Inverse variance weighted (multiplicative random effects)	7	-0.155332	0.102489	0.856131	0.700325	1.0466	0.129623	0.710585
	DYNLT1	Inverse variance weighted (multiplicative random effects)	18	-0.0361746	0.023956	0.964472	0.920233	1.01084	0.131032	0.710585
	CASC3	Inverse variance weighted (multiplicative random effects)	5	-0.221242	0.146315	0.801523	0.601687	1.06773	0.13051	0.710585
	NUDT5	Inverse variance weighted (multiplicative random effects)	8	-0.132112	0.0865842	0.876243	0.739473	1.03831	0.127054	0.710585
	MYOM3	Inverse variance weighted (multiplicative random effects)	20	-0.0736529	0.0483617	0.928994	0.84498	1.02136	0.127768	0.710585
	IL1B	Inverse variance weighted	2	0.073442	0.0490249	1.07621	0.977608	1.18475	0.134119	0.711744
	PTGDS	Inverse variance weighted (multiplicative random effects)	5	-0.266767	0.177471	0.765852	0.540851	1.08445	0.132799	0.711744
	RNF43	Inverse variance weighted (multiplicative random effects)	4	-0.217429	0.145015	0.804584	0.605525	1.06908	0.133781	0.711744
	MST1	Inverse variance weighted (multiplicative random effects)	20	0.0449346	0.0300806	1.04596	0.986075	1.10948	0.135226	0.711744
	CTSB	Inverse variance weighted (multiplicative random effects)	17	-0.0495724	0.0330467	0.951636	0.891951	1.01532	0.133596	0.711744
	TARBP2	Inverse variance weighted (multiplicative random effects)	4	-0.206418	0.137936	0.813493	0.620784	1.06602	0.134529	0.711744
	VTA1	Inverse variance weighted (multiplicative random effects)	8	-0.127319	0.0851134	0.880453	0.745171	1.04029	0.134687	0.711744
	LY9	Inverse variance weighted (multiplicative random effects)	25	-0.0559467	0.0373386	0.94559	0.878859	1.01739	0.134039	0.711744
	SFRP4	Inverse variance weighted (multiplicative random effects)	14	-0.0839689	0.0562525	0.91946	0.823473	1.02663	0.135512	0.711744
	CTSH	Inverse variance weighted (multiplicative random effects)	17	0.0239236	0.0160246	1.02421	0.992543	1.05689	0.135454	0.711744
	LIFR	Inverse variance weighted (multiplicative random effects)	22	-0.070794	0.0471146	0.931654	0.849473	1.02178	0.132945	0.711744
	EDA2R	Inverse variance weighted (multiplicative random effects)	13	-0.178231	0.119791	0.836749	0.661649	1.05819	0.13679	0.715232
	CSNK2A1	Inverse variance weighted (multiplicative random effects)	11	-0.100775	0.0677125	0.904136	0.791764	1.03246	0.136676	0.715232
	MMP13	Inverse variance weighted	3	0.216169	0.146293	1.24131	0.931867	1.65351	0.139503	0.718759
	NECAP2	Inverse variance weighted	3	-0.256851	0.175368	0.773484	0.548498	1.09076	0.143019	0.718759
	SFRP1	Inverse variance weighted (multiplicative random effects)	13	0.0789979	0.0532896	1.0822	0.974871	1.20135	0.138227	0.718759
	NMT1	Inverse variance weighted (multiplicative random effects)	6	-0.27799	0.188127	0.757304	0.523762	1.09498	0.139495	0.718759
	STX8	Inverse variance weighted (multiplicative random effects)	4	0.119829	0.0817721	1.1273	0.960363	1.32327	0.142811	0.718759
	RBP2	Inverse variance weighted (multiplicative random effects)	7	-0.153611	0.104811	0.857606	0.698346	1.05318	0.142758	0.718759
	CLEC4C	Inverse variance weighted (multiplicative random effects)	45	-0.0597096	0.0407981	0.942038	0.869642	1.02046	0.14332	0.718759
	CDC26	Inverse variance weighted (multiplicative random effects)	6	-0.215635	0.147234	0.80603	0.603981	1.07567	0.143037	0.718759
	BTD	Inverse variance weighted (multiplicative random effects)	18	0.0533781	0.036018	1.05483	0.98293	1.13199	0.138345	0.718759
	CALCOCO1	Inverse variance weighted (multiplicative random effects)	5	-0.114466	0.0776612	0.891843	0.765917	1.03847	0.140506	0.718759
	PKLR	Inverse variance weighted (multiplicative random effects)	8	0.0891136	0.0606971	1.0932	0.970589	1.23131	0.142058	0.718759
	ITGB2	Inverse variance weighted (multiplicative random effects)	26	-0.0771222	0.0522343	0.925777	0.835687	1.02558	0.139819	0.718759
	ANPEP	Inverse variance weighted (multiplicative random effects)	12	-0.0408529	0.0278527	0.95997	0.908969	1.01383	0.142445	0.718759
	FIS1	Inverse variance weighted (multiplicative random effects)	10	-0.104366	0.0708519	0.900896	0.784087	1.03511	0.140748	0.718759
	ATXN10	Inverse variance weighted (multiplicative random effects)	6	-0.125523	0.0854698	0.882036	0.74599	1.04289	0.141936	0.718759
	IL17F	Inverse variance weighted (multiplicative random effects)	4	-0.0933799	0.0636049	0.910847	0.804089	1.03178	0.14207	0.718759
	PTPRK	Inverse variance weighted (multiplicative random effects)	5	0.149076	0.100675	1.16076	0.952898	1.41397	0.138671	0.718759
	BMP6	Inverse variance weighted (multiplicative random effects)	21	-0.0704752	0.0477976	0.931951	0.848608	1.02348	0.14036	0.718759
	LGALS3	Inverse variance weighted (multiplicative random effects)	16	0.056535	0.0383178	1.05816	0.981603	1.1407	0.140098	0.718759
	MFAP5	Inverse variance weighted	3	-0.169119	0.117283	0.844409	0.670996	1.06264	0.149309	0.721608
	GLT8D2	Inverse variance weighted	2	0.067059	0.0463472	1.06936	0.976499	1.17105	0.14793	0.721608
	BAMBI	Inverse variance weighted	2	0.242301	0.168127	1.27418	0.916469	1.77151	0.149534	0.721608
	GNAS	Inverse variance weighted	3	-0.270886	0.185615	0.762703	0.530099	1.09737	0.144455	0.721608
	CCL16	Inverse variance weighted (multiplicative random effects)	16	-0.0446616	0.0308691	0.956321	0.900176	1.01597	0.147951	0.721608
	GSTT2B	Inverse variance weighted (multiplicative random effects)	6	0.0235934	0.016281	1.02387	0.991717	1.05707	0.1473	0.721608
	ANGPTL1	Inverse variance weighted (multiplicative random effects)	15	-0.0556818	0.0384985	0.94584	0.877096	1.01997	0.148083	0.721608
	CD72	Inverse variance weighted (multiplicative random effects)	18	-0.0901534	0.0622922	0.913791	0.808766	1.03245	0.147822	0.721608
	COCH	Inverse variance weighted (multiplicative random effects)	32	0.0486133	0.0334117	1.04981	0.983268	1.12086	0.145676	0.721608
	CHMP6	Inverse variance weighted (multiplicative random effects)	10	-0.119491	0.0822071	0.887372	0.755318	1.04251	0.146076	0.721608
	TYMP	Inverse variance weighted (multiplicative random effects)	4	-0.159384	0.110418	0.852669	0.686738	1.05869	0.14889	0.721608
	PCYT2	Inverse variance weighted (multiplicative random effects)	7	-0.113369	0.0787048	0.892821	0.765191	1.04174	0.149746	0.721608
	CD38	Inverse variance weighted (multiplicative random effects)	13	-0.0786175	0.0543906	0.924393	0.830919	1.02838	0.148339	0.721608
	AP1G2	Inverse variance weighted (multiplicative random effects)	8	0.135285	0.0939247	1.14486	0.952364	1.37627	0.149768	0.721608
	GPA33	Inverse variance weighted (multiplicative random effects)	30	-0.0469548	0.0321836	0.954131	0.895803	1.01626	0.144575	0.721608
	VSIR	Inverse variance weighted (multiplicative random effects)	15	0.0693765	0.0481496	1.07184	0.975313	1.17792	0.149627	0.721608
	WASHC3	Inverse variance weighted (multiplicative random effects)	9	-0.108705	0.0747956	0.896995	0.774681	1.03862	0.146123	0.721608
	HBQ1	Inverse variance weighted (multiplicative random effects)	8	-0.0206075	0.0141492	0.979603	0.95281	1.00715	0.145271	0.721608
	EIF4B	Inverse variance weighted (multiplicative random effects)	7	-0.124724	0.0863526	0.88274	0.745295	1.04553	0.148638	0.721608
	FNTA	Inverse variance weighted (multiplicative random effects)	4	-0.218801	0.152082	0.803482	0.596377	1.08251	0.150235	0.722365
	FAM3D	Inverse variance weighted (multiplicative random effects)	20	0.0416242	0.0289542	1.0425	0.984988	1.10338	0.150551	0.722396
	ANGPTL4	Inverse variance weighted (multiplicative random effects)	4	-0.0935833	0.0652892	0.910662	0.801276	1.03498	0.151754	0.726672
	ANXA4	Inverse variance weighted (multiplicative random effects)	5	-0.191078	0.133431	0.826068	0.635971	1.07299	0.152135	0.727004
	UBXN1	Inverse variance weighted (multiplicative random effects)	6	-0.209053	0.146339	0.811353	0.609036	1.08088	0.153134	0.730282
	SLMAP	Inverse variance weighted	3	-0.190378	0.133483	0.826647	0.636351	1.07385	0.153802	0.731972
	ACAA1	Inverse variance weighted (multiplicative random effects)	6	-0.131168	0.0921441	0.87707	0.732149	1.05068	0.154588	0.732723
	TOP1	Inverse variance weighted (multiplicative random effects)	13	0.0545776	0.0383326	1.05609	0.979655	1.1385	0.154508	0.732723
	WIF1	Inverse variance weighted (multiplicative random effects)	34	0.0521593	0.0367572	1.05354	0.980312	1.13225	0.155893	0.735916
	PRKG1	Inverse variance weighted (multiplicative random effects)	7	-0.0666704	0.0469655	0.935503	0.853233	1.02571	0.155735	0.735916
	GAPDH	Inverse variance weighted	2	-0.252647	0.178251	0.776742	0.547704	1.10156	0.156376	0.736024
	LBR	Inverse variance weighted (multiplicative random effects)	10	-0.109006	0.0769389	0.896725	0.771201	1.04268	0.156547	0.736024
	CCL4	Inverse variance weighted (multiplicative random effects)	16	-0.0647451	0.0457489	0.937306	0.856918	1.02524	0.157002	0.736676
	DAPP1	Inverse variance weighted (multiplicative random effects)	5	-0.14899	0.105371	0.861577	0.700811	1.05922	0.157372	0.736929
	CAMKK1	Inverse variance weighted (multiplicative random effects)	5	0.0450521	0.0318994	1.04608	0.982681	1.11357	0.157856	0.737718
	CDH3	Inverse variance weighted (multiplicative random effects)	18	-0.115211	0.081752	0.891178	0.759234	1.04605	0.158753	0.740422
	GNE	Inverse variance weighted (multiplicative random effects)	5	-0.196322	0.139934	0.821748	0.624632	1.08107	0.160629	0.741466
	FABP9	Inverse variance weighted (multiplicative random effects)	34	0.0301207	0.0215477	1.03058	0.98796	1.07504	0.162156	0.741466
	RRAS	Inverse variance weighted (multiplicative random effects)	4	-0.249808	0.178195	0.77895	0.549323	1.10457	0.16095	0.741466
	CDHR1	Inverse variance weighted (multiplicative random effects)	12	-0.0531477	0.0380031	0.94824	0.880176	1.02157	0.161961	0.741466
	LMOD1	Inverse variance weighted (multiplicative random effects)	5	0.0720929	0.0515518	1.07476	0.971466	1.18903	0.161976	0.741466
	COMMD1	Inverse variance weighted (multiplicative random effects)	7	0.0449534	0.0320571	1.04598	0.98228	1.11381	0.160828	0.741466
	EIF4G1	Inverse variance weighted (multiplicative random effects)	5	-0.131839	0.0942294	0.876482	0.728674	1.05427	0.161774	0.741466
	RNASEH2A	Inverse variance weighted (multiplicative random effects)	4	-0.126757	0.0906019	0.880947	0.737612	1.05214	0.161796	0.741466
	DDX58	Inverse variance weighted (multiplicative random effects)	4	-0.1166	0.083294	0.889941	0.755892	1.04776	0.161554	0.741466
	OTUD6B	Inverse variance weighted (multiplicative random effects)	7	-0.12819	0.0912539	0.879687	0.735616	1.05197	0.160094	0.741466
	NUDC	Inverse variance weighted (multiplicative random effects)	6	-0.0932067	0.0669195	0.911005	0.79902	1.03869	0.163675	0.746948
	CTSS	Inverse variance weighted (multiplicative random effects)	13	-0.0625886	0.0449905	0.93933	0.860046	1.02592	0.164179	0.747785
	CHRDL1	Inverse variance weighted (multiplicative random effects)	6	-0.122106	0.0879809	0.885054	0.744868	1.05162	0.165176	0.749396
	RELT	Inverse variance weighted (multiplicative random effects)	13	-0.0672706	0.0484441	0.934942	0.850253	1.02807	0.164947	0.749396
	PRELP	Inverse variance weighted (multiplicative random effects)	10	-0.123275	0.088904	0.88402	0.742652	1.0523	0.16556	0.74968
	PLAUR	Inverse variance weighted (multiplicative random effects)	15	-0.0755229	0.0545199	0.927258	0.833283	1.03183	0.16598	0.750128
	TJAP1	Inverse variance weighted (multiplicative random effects)	7	-0.0891277	0.0645497	0.914729	0.806021	1.0381	0.167353	0.754867
	RNASET2	Inverse variance weighted (multiplicative random effects)	23	-0.0451592	0.0327915	0.955845	0.896344	1.0193	0.168463	0.758409
	NMNAT1	Inverse variance weighted (multiplicative random effects)	9	0.0703153	0.0511029	1.07285	0.970595	1.18587	0.168836	0.758621
	FBN2	Inverse variance weighted	2	0.0576191	0.0419807	1.05931	0.975639	1.15016	0.169903	0.760757
	MEGF9	Inverse variance weighted (multiplicative random effects)	21	0.0413472	0.0301294	1.04221	0.982449	1.10561	0.169963	0.760757
	HSBP1	Inverse variance weighted (multiplicative random effects)	29	-0.0374406	0.027368	0.963252	0.912943	1.01633	0.171299	0.760895
	CCL25	Inverse variance weighted (multiplicative random effects)	23	0.0363484	0.0265205	1.03702	0.98449	1.09235	0.170506	0.760895
	PRDX5	Inverse variance weighted (multiplicative random effects)	6	-0.15197	0.11101	0.859014	0.691046	1.06781	0.171005	0.760895
	HSD11B1	Inverse variance weighted (multiplicative random effects)	23	-0.0650051	0.0474618	0.937063	0.853824	1.02842	0.170803	0.760895
	SFTPA2	Inverse variance weighted (multiplicative random effects)	15	-0.0325977	0.0238653	0.967928	0.923695	1.01428	0.171969	0.762419
	CLEC10A	Inverse variance weighted (multiplicative random effects)	20	-0.0420252	0.030804	0.958846	0.902668	1.01852	0.17248	0.763233
	CD79B	Inverse variance weighted (multiplicative random effects)	29	-0.0526769	0.0386893	0.948687	0.879407	1.02342	0.173345	0.765607
	SCRG1	Inverse variance weighted (multiplicative random effects)	4	-0.255912	0.189225	0.77421	0.534303	1.12184	0.17624	0.769164
	APOA2	Inverse variance weighted (multiplicative random effects)	23	-0.0626624	0.04624	0.939261	0.857878	1.02836	0.175368	0.769164
	IL32	Inverse variance weighted (multiplicative random effects)	16	-0.0677772	0.0501408	0.934469	0.847001	1.03097	0.176459	0.769164
	RABGAP1L	Inverse variance weighted (multiplicative random effects)	5	-0.255539	0.188952	0.774499	0.534788	1.12166	0.176247	0.769164
	CXCL5	Inverse variance weighted (multiplicative random effects)	23	-0.0417268	0.0308478	0.959132	0.902859	1.01891	0.176163	0.769164
	CD93	Inverse variance weighted (multiplicative random effects)	13	-0.0979741	0.0721536	0.906672	0.787104	1.0444	0.17451	0.769164
	RHOC	Inverse variance weighted (multiplicative random effects)	4	-0.157093	0.115933	0.854625	0.680912	1.07265	0.175408	0.769164
	LRIG3	Inverse variance weighted	2	0.250814	0.186139	1.28507	0.892242	1.85085	0.177833	0.772209
	RECK	Inverse variance weighted (multiplicative random effects)	13	-0.103325	0.0768009	0.901834	0.775805	1.04834	0.178509	0.772209
	SDHB	Inverse variance weighted (multiplicative random effects)	13	0.0935209	0.0697125	1.09803	0.957801	1.2588	0.179751	0.772209
	PM20D1	Inverse variance weighted (multiplicative random effects)	16	0.042284	0.0313623	1.04319	0.980997	1.10933	0.177581	0.772209
	FAM3C	Inverse variance weighted (multiplicative random effects)	6	-0.197785	0.147325	0.820546	0.614749	1.09524	0.17943	0.772209
	PRTG	Inverse variance weighted (multiplicative random effects)	21	0.0544683	0.0405459	1.05598	0.975308	1.14332	0.179152	0.772209
	HNRNPUL1	Inverse variance weighted (multiplicative random effects)	6	-0.17017	0.126865	0.843522	0.65782	1.08165	0.179807	0.772209
	APOE	Inverse variance weighted (multiplicative random effects)	14	0.028314	0.0210425	1.02872	0.987154	1.07203	0.178445	0.772209
	STIP1	Inverse variance weighted (multiplicative random effects)	8	-0.155464	0.116098	0.856018	0.681802	1.07475	0.180545	0.773955
	IL2RB	Inverse variance weighted	2	-0.553408	0.415802	0.574987	0.254519	1.29896	0.183208	0.774188
	ATP6V1G2	Inverse variance weighted	2	0.117114	0.0884462	1.12425	0.945312	1.33705	0.185459	0.774188
	ELAC1	Inverse variance weighted (multiplicative random effects)	6	-0.11112	0.0834629	0.894832	0.759795	1.05387	0.183069	0.774188
	CD300LF	Inverse variance weighted (multiplicative random effects)	18	-0.04454	0.0334488	0.956437	0.895745	1.02124	0.182996	0.774188
	ICAM1	Inverse variance weighted (multiplicative random effects)	13	-0.0540636	0.0407466	0.947372	0.874654	1.02614	0.184566	0.774188
	PROS1	Inverse variance weighted (multiplicative random effects)	10	0.106896	0.0808122	1.11282	0.949808	1.30381	0.185911	0.774188
	GYS1	Inverse variance weighted (multiplicative random effects)	10	-0.0788229	0.059436	0.924204	0.822574	1.03839	0.18478	0.774188
	CXCL12	Inverse variance weighted (multiplicative random effects)	19	-0.0815458	0.0614511	0.92169	0.817103	1.03966	0.184508	0.774188
	PGLYRP1	Inverse variance weighted (multiplicative random effects)	22	0.0589001	0.0442035	1.06067	0.972642	1.15666	0.182704	0.774188
	MEP1B	Inverse variance weighted (multiplicative random effects)	32	0.0244677	0.0183093	1.02477	0.988646	1.06221	0.181434	0.774188
	SERPINA6	Inverse variance weighted (multiplicative random effects)	7	0.0934247	0.0705479	1.09793	0.956142	1.26074	0.185413	0.774188
	CHMP1A	Inverse variance weighted (multiplicative random effects)	7	-0.11288	0.0852865	0.893258	0.755752	1.05578	0.185655	0.774188
	PTPRF	Inverse variance weighted (multiplicative random effects)	28	-0.0656362	0.0495765	0.936471	0.849756	1.03204	0.185524	0.774188
	ADD1	Inverse variance weighted (multiplicative random effects)	4	0.126319	0.0951075	1.13464	0.941678	1.36715	0.184122	0.774188
	APOL1	Inverse variance weighted (multiplicative random effects)	19	-0.0373056	0.0280062	0.963382	0.911925	1.01774	0.182844	0.774188
	ZNRF4	Inverse variance weighted (multiplicative random effects)	6	0.145733	0.109963	1.15689	0.932585	1.43514	0.185075	0.774188
	DDT	Inverse variance weighted	3	0.0807874	0.0612173	1.08414	0.96156	1.22235	0.186941	0.774418
	ATP6V1F	Inverse variance weighted	2	-0.230658	0.175304	0.794011	0.563125	1.11956	0.188254	0.774418
	RNF41	Inverse variance weighted	2	-0.239651	0.18172	0.786903	0.55111	1.12358	0.187238	0.774418
	LEPR	Inverse variance weighted (multiplicative random effects)	12	0.0752356	0.057158	1.07814	0.963875	1.20595	0.188082	0.774418
	CD55	Inverse variance weighted (multiplicative random effects)	22	-0.0448823	0.0340825	0.95611	0.894327	1.02216	0.187881	0.774418
	CEACAM1	Inverse variance weighted (multiplicative random effects)	12	-0.0528732	0.0401921	0.9485	0.876648	1.02624	0.188338	0.774418
	DPP7	Inverse variance weighted (multiplicative random effects)	21	0.0312975	0.0238065	1.03179	0.984754	1.08108	0.188623	0.774418
	GKN1	Inverse variance weighted (multiplicative random effects)	5	0.219269	0.166291	1.24517	0.898829	1.72495	0.187308	0.774418
	DEFA1	Inverse variance weighted (multiplicative random effects)	27	0.079575	0.0607045	1.08283	0.96136	1.21964	0.189906	0.776947
	MSTN	Inverse variance weighted (multiplicative random effects)	16	0.164044	0.125139	1.17827	0.921984	1.50579	0.189892	0.776947
	WARS	Inverse variance weighted (multiplicative random effects)	5	-0.100106	0.0764815	0.904742	0.778794	1.05106	0.190573	0.778313
	CASP2	Inverse variance weighted	3	-0.142792	0.109858	0.866934	0.698993	1.07523	0.193676	0.779047
	ERBB3	Inverse variance weighted (multiplicative random effects)	15	0.0826523	0.0632798	1.08616	0.959468	1.22959	0.191505	0.779047
	YWHAQ	Inverse variance weighted (multiplicative random effects)	7	-0.131143	0.100749	0.877092	0.719923	1.06857	0.193025	0.779047
	CD5L	Inverse variance weighted (multiplicative random effects)	48	-0.0460501	0.0353103	0.954994	0.891136	1.02343	0.192181	0.779047
	TAFA5	Inverse variance weighted (multiplicative random effects)	15	-0.0519592	0.0399278	0.949368	0.877904	1.02665	0.193146	0.779047
	PYY	Inverse variance weighted (multiplicative random effects)	12	0.0749419	0.0575362	1.07782	0.962878	1.20649	0.192739	0.779047
	PRSS53	Inverse variance weighted (multiplicative random effects)	25	-0.033063	0.025434	0.967478	0.920431	1.01693	0.193618	0.779047
	TNFRSF9	Inverse variance weighted (multiplicative random effects)	14	-0.104047	0.0796898	0.901183	0.770867	1.05353	0.191671	0.779047
	CASP7	Inverse variance weighted (multiplicative random effects)	10	-0.114487	0.088164	0.891824	0.750296	1.06005	0.194094	0.779047
	PTH1R	Inverse variance weighted (multiplicative random effects)	9	-0.071627	0.0551564	0.930878	0.835493	1.03715	0.194076	0.779047
	LCAT	Inverse variance weighted (multiplicative random effects)	21	0.0509621	0.0393414	1.05228	0.974192	1.13663	0.195188	0.782094
	VEGFB	Inverse variance weighted (multiplicative random effects)	12	0.124316	0.0962992	1.13237	0.937601	1.36761	0.196727	0.786907
	SYT1	Inverse variance weighted	2	-0.232022	0.17997	0.792928	0.557238	1.12831	0.197318	0.787921
	SERPINF1	Inverse variance weighted (multiplicative random effects)	6	0.0683349	0.053071	1.07072	0.964945	1.1881	0.197881	0.788818
	APOC1	Inverse variance weighted (multiplicative random effects)	15	-0.0843058	0.0656062	0.91915	0.808242	1.04528	0.198782	0.791057
	PBLD	Inverse variance weighted (multiplicative random effects)	7	-0.0375792	0.0292711	0.963118	0.909418	1.01999	0.199201	0.791374
	RARRES1	Inverse variance weighted (multiplicative random effects)	6	0.0574514	0.0448044	1.05913	0.970091	1.15635	0.199748	0.791629
	ITGB6	Inverse variance weighted (multiplicative random effects)	23	0.0501192	0.0391329	1.0514	0.973769	1.13521	0.200283	0.791629
	TREM2	Inverse variance weighted (multiplicative random effects)	15	0.0390265	0.0304585	1.0398	0.97954	1.10376	0.200089	0.791629
	NUDT2	Inverse variance weighted (multiplicative random effects)	6	-0.0453479	0.0355405	0.955665	0.89136	1.02461	0.201974	0.795613
	SLAMF1	Inverse variance weighted (multiplicative random effects)	7	-0.127175	0.0996666	0.880579	0.72432	1.07055	0.201953	0.795613
	PPL	Inverse variance weighted	2	0.389917	0.306672	1.47686	0.809644	2.69391	0.20357	0.795842
	CCNE1	Inverse variance weighted	3	-0.130067	0.10378	0.878037	0.716429	1.0761	0.210099	0.795842
	MEGF11	Inverse variance weighted	2	-0.105896	0.0831724	0.899518	0.764209	1.05879	0.202944	0.795842
	DUSP13	Inverse variance weighted	3	0.0742068	0.0595547	1.07703	0.958371	1.21038	0.212755	0.795842
	PECAM1	Inverse variance weighted (multiplicative random effects)	12	-0.0623287	0.0494076	0.939574	0.852853	1.03511	0.207121	0.795842
	ABHD14B	Inverse variance weighted (multiplicative random effects)	8	-0.0574224	0.0459806	0.944195	0.862824	1.03324	0.211725	0.795842
	CDCP1	Inverse variance weighted (multiplicative random effects)	17	0.0706433	0.0562264	1.0732	0.961212	1.19823	0.208968	0.795842
	PGR	Inverse variance weighted (multiplicative random effects)	5	-0.0720216	0.057732	0.930511	0.830958	1.04199	0.212208	0.795842
	BID	Inverse variance weighted (multiplicative random effects)	7	0.126732	0.101704	1.13511	0.929966	1.38551	0.212733	0.795842
	CD34	Inverse variance weighted (multiplicative random effects)	9	-0.117155	0.0929251	0.889447	0.741346	1.06714	0.207399	0.795842
	S100A12	Inverse variance weighted (multiplicative random effects)	7	0.0767195	0.0607924	1.07974	0.958454	1.21637	0.206952	0.795842
	SERPINA9	Inverse variance weighted (multiplicative random effects)	8	0.0463508	0.0373216	1.04744	0.973556	1.12693	0.214262	0.795842
	ITGB7	Inverse variance weighted (multiplicative random effects)	30	-0.0349686	0.0277814	0.965636	0.914461	1.01967	0.208137	0.795842
	WASF1	Inverse variance weighted (multiplicative random effects)	6	0.0499753	0.039632	1.05125	0.972677	1.13616	0.207315	0.795842
	SUSD5	Inverse variance weighted (multiplicative random effects)	13	-0.0496741	0.039824	0.951539	0.880092	1.02879	0.212273	0.795842
	CALCB	Inverse variance weighted (multiplicative random effects)	6	-0.0903664	0.0717362	0.913596	0.793764	1.05152	0.207776	0.795842
	CD164	Inverse variance weighted (multiplicative random effects)	13	-0.0675475	0.0543909	0.934683	0.840168	1.03983	0.214278	0.795842
	HEXIM1	Inverse variance weighted (multiplicative random effects)	12	-0.108112	0.0869097	0.897527	0.756952	1.06421	0.213515	0.795842
	CLEC3B	Inverse variance weighted (multiplicative random effects)	7	0.0876372	0.0694656	1.09159	0.952643	1.25081	0.207096	0.795842
	PRAP1	Inverse variance weighted (multiplicative random effects)	10	0.0570777	0.0458628	1.05874	0.967719	1.15832	0.213304	0.795842
	PPP3R1	Inverse variance weighted (multiplicative random effects)	6	-0.102823	0.0816006	0.902287	0.768926	1.05878	0.207642	0.795842
	SIGLEC8	Inverse variance weighted (multiplicative random effects)	24	-0.0276883	0.0221273	0.972691	0.931408	1.0158	0.210817	0.795842
	PRKAR2A	Inverse variance weighted (multiplicative random effects)	6	-0.19199	0.153701	0.825315	0.610642	1.11546	0.211623	0.795842
	ITM2A	Inverse variance weighted (multiplicative random effects)	5	-0.0740822	0.0591666	0.928595	0.826919	1.04277	0.210535	0.795842
	PDAP1	Inverse variance weighted (multiplicative random effects)	6	-0.0891546	0.071051	0.914704	0.795794	1.05138	0.209552	0.795842
	AHSP	Inverse variance weighted (multiplicative random effects)	19	0.0707241	0.0559306	1.07329	0.961847	1.19763	0.206052	0.795842
	CD207	Inverse variance weighted (multiplicative random effects)	27	0.0402801	0.0324374	1.0411	0.976972	1.10944	0.214318	0.795842
	DNAJB6	Inverse variance weighted (multiplicative random effects)	8	-0.0880206	0.069817	0.915742	0.798627	1.05003	0.207405	0.795842
	ASPSCR1	Inverse variance weighted (multiplicative random effects)	10	-0.104807	0.0825385	0.900498	0.765993	1.05862	0.204158	0.795842
	DIPK2B	Inverse variance weighted (multiplicative random effects)	8	0.0853475	0.0678151	1.0891	0.953544	1.24392	0.208199	0.795842
	PCBP2	Inverse variance weighted (multiplicative random effects)	10	-0.170689	0.137036	0.843084	0.644501	1.10285	0.21292	0.795842
	LILRA2	Inverse variance weighted (multiplicative random effects)	25	-0.0322876	0.0254321	0.968228	0.921148	1.01771	0.204241	0.795842
	SEZ6L2	Inverse variance weighted (multiplicative random effects)	16	0.116079	0.0918581	1.12308	0.93804	1.34463	0.206345	0.795842
	NAGK	Inverse variance weighted (multiplicative random effects)	12	-0.0681862	0.0547144	0.934086	0.839099	1.03983	0.212683	0.795842
	PLEKHO1	Inverse variance weighted (multiplicative random effects)	6	-0.176975	0.138923	0.837801	0.638098	1.1	0.202695	0.795842
	PTX3	Inverse variance weighted (multiplicative random effects)	9	0.0483492	0.0386655	1.04954	0.972938	1.13217	0.211136	0.795842
	IL10RA	Inverse variance weighted	2	0.0953418	0.0768392	1.10003	0.946236	1.27883	0.214681	0.795923
	CGA	Inverse variance weighted	2	0.279042	0.22533	1.32186	0.849927	2.05585	0.215578	0.795951
	FLT3LG	Inverse variance weighted (multiplicative random effects)	43	-0.0408823	0.033001	0.959942	0.899817	1.02409	0.215412	0.795951
	RAB27B	Inverse variance weighted (multiplicative random effects)	8	-0.127736	0.103178	0.880086	0.718949	1.07734	0.215712	0.795951
	MET	Inverse variance weighted (multiplicative random effects)	31	-0.0570001	0.0461497	0.944594	0.862903	1.03402	0.216788	0.797398
	NOTCH1	Inverse variance weighted (multiplicative random effects)	19	-0.0570347	0.04616	0.944561	0.862855	1.034	0.216612	0.797398
	FGF23	Inverse variance weighted (multiplicative random effects)	13	0.0733509	0.0595202	1.07611	0.957616	1.20926	0.217811	0.799898
	LETM1	Inverse variance weighted (multiplicative random effects)	6	-0.216796	0.176091	0.805094	0.570106	1.13694	0.218263	0.800299
	NPY	Inverse variance weighted (multiplicative random effects)	25	-0.047816	0.0388748	0.953309	0.883371	1.02879	0.218697	0.800631
	PDIA3	Inverse variance weighted	3	-0.331416	0.269647	0.717907	0.423195	1.21786	0.219044	0.800643
	CDAN1	Inverse variance weighted	2	0.233435	0.190605	1.26293	0.869227	1.83496	0.220686	0.802868
	VMO1	Inverse variance weighted (multiplicative random effects)	20	0.0303007	0.0247355	1.03076	0.981983	1.08197	0.220579	0.802868
	DPP6	Inverse variance weighted (multiplicative random effects)	16	-0.059931	0.048902	0.94183	0.855748	1.03657	0.220375	0.802868
	DBI	Inverse variance weighted (multiplicative random effects)	9	0.0584188	0.0478062	1.06016	0.965334	1.1643	0.221711	0.804979
	TNFRSF17	Inverse variance weighted (multiplicative random effects)	31	-0.0513547	0.0420478	0.949942	0.874793	1.03155	0.221956	0.804979
	MANEAL	Inverse variance weighted	2	0.182697	0.150663	1.20045	0.893506	1.61284	0.225274	0.809071
	PIGR	Inverse variance weighted (multiplicative random effects)	14	-0.0622318	0.0513156	0.939665	0.849752	1.03909	0.225234	0.809071
	CALCA	Inverse variance weighted (multiplicative random effects)	13	0.113003	0.0934462	1.11964	0.932253	1.34468	0.226554	0.809071
	APLP1	Inverse variance weighted (multiplicative random effects)	10	-0.115102	0.0948595	0.891275	0.740058	1.07339	0.22498	0.809071
	IKZF2	Inverse variance weighted (multiplicative random effects)	4	0.0652763	0.0537084	1.06745	0.960797	1.18595	0.22422	0.809071
	LAT	Inverse variance weighted (multiplicative random effects)	13	-0.125899	0.103915	0.881704	0.719232	1.08088	0.22568	0.809071
	ADIPOQ	Inverse variance weighted (multiplicative random effects)	29	-0.0656457	0.05412	0.936463	0.842214	1.04126	0.225143	0.809071
	LRRC25	Inverse variance weighted (multiplicative random effects)	25	-0.0308438	0.025486	0.969627	0.922382	1.01929	0.226192	0.809071
	NFATC1	Inverse variance weighted (multiplicative random effects)	5	0.118241	0.0973336	1.12552	0.930035	1.36208	0.224441	0.809071
	NSFL1C	Inverse variance weighted (multiplicative random effects)	6	-0.177011	0.146357	0.837771	0.628845	1.11611	0.226492	0.809071
	LACRT	Inverse variance weighted (multiplicative random effects)	9	0.0819819	0.0681879	1.08544	0.949646	1.24064	0.22925	0.817448
	PTP4A3	Inverse variance weighted	3	0.0623213	0.0520963	1.0643	0.960994	1.17872	0.231591	0.82023
	DECR1	Inverse variance weighted (multiplicative random effects)	7	-0.0713659	0.0597273	0.931121	0.828257	1.04676	0.232141	0.82023
	IL18RAP	Inverse variance weighted (multiplicative random effects)	4	-0.0886689	0.0741722	0.915149	0.791325	1.05835	0.231913	0.82023
	CD69	Inverse variance weighted (multiplicative random effects)	9	-0.0917032	0.0766857	0.912376	0.785051	1.06035	0.231762	0.82023
	PMVK	Inverse variance weighted (multiplicative random effects)	9	-0.125316	0.104559	0.882218	0.718743	1.08288	0.230716	0.82023
	PNLIP	Inverse variance weighted (multiplicative random effects)	27	-0.0329508	0.0275676	0.967586	0.916692	1.02131	0.231981	0.82023
	TK1	Inverse variance weighted	3	0.0945097	0.0801215	1.09912	0.939386	1.28601	0.238167	0.820306
	SPTLC1	Inverse variance weighted	3	-0.0830371	0.0704021	0.920317	0.801697	1.05649	0.238211	0.820306
	PLXNB2	Inverse variance weighted (multiplicative random effects)	19	0.0299033	0.0253685	1.03035	0.980376	1.08288	0.238494	0.820306
	TNFRSF11B	Inverse variance weighted (multiplicative random effects)	31	0.049472	0.0414743	1.05072	0.968683	1.1397	0.232934	0.820306
	KIAA0319	Inverse variance weighted (multiplicative random effects)	6	0.032219	0.0272413	1.03274	0.979049	1.08938	0.236918	0.820306
	EPHB6	Inverse variance weighted (multiplicative random effects)	8	0.0413678	0.0350611	1.04224	0.973019	1.11638	0.238049	0.820306
	BIN2	Inverse variance weighted (multiplicative random effects)	8	-0.105542	0.0887194	0.899837	0.756213	1.07074	0.234199	0.820306
	IFNGR1	Inverse variance weighted (multiplicative random effects)	17	-0.0504121	0.0422886	0.950837	0.875204	1.03301	0.233223	0.820306
	DCTN1	Inverse variance weighted (multiplicative random effects)	7	-0.13208	0.112026	0.876271	0.703526	1.09143	0.238391	0.820306
	CD101	Inverse variance weighted (multiplicative random effects)	19	0.0318997	0.0268436	1.03241	0.979499	1.08819	0.234693	0.820306
	APOF	Inverse variance weighted (multiplicative random effects)	16	-0.067591	0.0572989	0.934643	0.835356	1.04573	0.238151	0.820306
	IL17D	Inverse variance weighted (multiplicative random effects)	13	-0.0348613	0.0295668	0.965739	0.911365	1.02336	0.238371	0.820306
	CDHR2	Inverse variance weighted (multiplicative random effects)	22	-0.0825725	0.0694657	0.920745	0.803542	1.05504	0.234566	0.820306
	MRC1	Inverse variance weighted (multiplicative random effects)	27	-0.068822	0.0582525	0.933493	0.832771	1.0464	0.237426	0.820306
	NT5C3A	Inverse variance weighted (multiplicative random effects)	7	-0.0996108	0.0844961	0.90519	0.767035	1.06823	0.238446	0.820306
	LMOD1	Inverse variance weighted (multiplicative random effects)	5	0.0702141	0.0589516	1.07274	0.955681	1.20413	0.233636	0.820306
	CTBS	Inverse variance weighted (multiplicative random effects)	30	-0.0274318	0.023183	0.972941	0.929721	1.01817	0.236702	0.820306
	PENK	Inverse variance weighted (multiplicative random effects)	8	-0.0540932	0.0457714	0.947344	0.866056	1.03626	0.237281	0.820306
	EPGN	Inverse variance weighted	2	-0.206883	0.176668	0.813115	0.575134	1.14957	0.241587	0.826561
	PARD3	Inverse variance weighted	2	0.187105	0.160216	1.20575	0.880805	1.65058	0.242876	0.826561
	SLAMF7	Inverse variance weighted (multiplicative random effects)	27	-0.0301285	0.0257791	0.970321	0.922511	1.02061	0.242516	0.826561
	CDA	Inverse variance weighted (multiplicative random effects)	16	0.0270007	0.0231338	1.02737	0.981826	1.07502	0.243148	0.826561
	MFGE8	Inverse variance weighted (multiplicative random effects)	31	0.0379572	0.0324298	1.03869	0.97472	1.10685	0.241823	0.826561
	SRP14	Inverse variance weighted (multiplicative random effects)	4	-0.179573	0.153618	0.835627	0.618373	1.12921	0.24242	0.826561
	CRADD	Inverse variance weighted (multiplicative random effects)	9	-0.0977168	0.0833427	0.906906	0.770228	1.06784	0.241008	0.826561
	TFPI2	Inverse variance weighted (multiplicative random effects)	27	-0.0654282	0.0558151	0.936666	0.839603	1.04495	0.241104	0.826561
	CRLF1	Inverse variance weighted (multiplicative random effects)	15	-0.109633	0.0942083	0.896163	0.745067	1.0779	0.244536	0.828862
	SMPD1	Inverse variance weighted (multiplicative random effects)	37	-0.0369058	0.0316925	0.963767	0.905722	1.02553	0.244223	0.828862
	SMAD5	Inverse variance weighted	2	-0.0843279	0.0728964	0.91913	0.796758	1.0603	0.247346	0.832076
	NT5C	Inverse variance weighted (multiplicative random effects)	10	-0.0674191	0.0583029	0.934803	0.833858	1.04797	0.247534	0.832076
	LAG3	Inverse variance weighted (multiplicative random effects)	25	-0.0453253	0.0391773	0.955687	0.885048	1.03196	0.247302	0.832076
	ACOT13	Inverse variance weighted (multiplicative random effects)	10	-0.116081	0.100404	0.890403	0.731343	1.08406	0.247625	0.832076
	TXLNA	Inverse variance weighted (multiplicative random effects)	5	-0.183238	0.158056	0.83257	0.610774	1.13491	0.246324	0.832076
	IL10RB	Inverse variance weighted (multiplicative random effects)	22	0.0350905	0.0302708	1.03571	0.976051	1.09902	0.246368	0.832076
	PPP1R14A	Inverse variance weighted (multiplicative random effects)	8	0.0553378	0.0479055	1.0569	0.962177	1.16094	0.248031	0.832243
	CPA4	Inverse variance weighted (multiplicative random effects)	18	-0.0353581	0.0307708	0.96526	0.908765	1.02527	0.250523	0.834762
	LTA	Inverse variance weighted (multiplicative random effects)	19	-0.0368238	0.0320156	0.963846	0.905223	1.02627	0.250069	0.834762
	IFNGR2	Inverse variance weighted (multiplicative random effects)	26	-0.0256234	0.0222657	0.974702	0.93308	1.01818	0.249815	0.834762
	APBB1IP	Inverse variance weighted (multiplicative random effects)	6	0.0616091	0.0536216	1.06355	0.957443	1.18141	0.250572	0.834762
	DPY30	Inverse variance weighted (multiplicative random effects)	6	-0.198818	0.173028	0.819699	0.583942	1.15064	0.250537	0.834762
	LMOD1	Inverse variance weighted (multiplicative random effects)	5	0.123769	0.108217	1.13175	0.915453	1.39916	0.252744	0.836027
	GTPBP2	Inverse variance weighted (multiplicative random effects)	5	-0.140695	0.122659	0.868754	0.683105	1.10486	0.251362	0.836027
	EIF4G3	Inverse variance weighted (multiplicative random effects)	4	-0.173125	0.151173	0.841033	0.625363	1.13108	0.252121	0.836027
	MEGF10	Inverse variance weighted (multiplicative random effects)	35	-0.0456563	0.0398605	0.95537	0.883572	1.033	0.252043	0.836027
	PAXX	Inverse variance weighted (multiplicative random effects)	5	-0.185156	0.161875	0.830974	0.605057	1.14124	0.252698	0.836027
	ACP1	Inverse variance weighted	2	0.0438239	0.0385633	1.0448	0.968739	1.12683	0.255783	0.836586
	IDO1	Inverse variance weighted (multiplicative random effects)	16	-0.0542676	0.0476528	0.947179	0.862718	1.03991	0.254781	0.836586
	NCF2	Inverse variance weighted (multiplicative random effects)	6	0.0767347	0.0674501	1.07976	0.946043	1.23237	0.255266	0.836586
	SERPINH1	Inverse variance weighted (multiplicative random effects)	11	-0.0854532	0.0750662	0.918096	0.792484	1.06362	0.254966	0.836586
	KIR3DL1	Inverse variance weighted (multiplicative random effects)	9	0.0207472	0.0182536	1.02096	0.985082	1.05815	0.255703	0.836586
	MAP2K1	Inverse variance weighted (multiplicative random effects)	7	-0.160213	0.140623	0.851963	0.646726	1.12233	0.254575	0.836586
	BOLA1	Inverse variance weighted (multiplicative random effects)	5	-0.141771	0.1246	0.86782	0.679779	1.10788	0.255199	0.836586
	CXCL6	Inverse variance weighted (multiplicative random effects)	20	-0.0363221	0.0319175	0.96433	0.905851	1.02658	0.255119	0.836586
	SHMT1	Inverse variance weighted (multiplicative random effects)	10	0.0313896	0.0277194	1.03189	0.977321	1.0895	0.257464	0.840904
	VSTM2L	Inverse variance weighted	3	0.0613491	0.0542783	1.06327	0.955963	1.18262	0.258363	0.84266
	PPP1R14D	Inverse variance weighted	2	0.364421	0.323213	1.43968	0.764085	2.71263	0.259533	0.844115
	MTDH	Inverse variance weighted (multiplicative random effects)	5	-0.104694	0.0928305	0.9006	0.750781	1.08032	0.259406	0.844115
	FGF5	Inverse variance weighted (multiplicative random effects)	12	0.0480895	0.0427574	1.04926	0.964915	1.14099	0.260713	0.846773
	CD2AP	Inverse variance weighted (multiplicative random effects)	6	-0.0796023	0.0708507	0.923484	0.803748	1.06106	0.261216	0.847151
	YOD1	Inverse variance weighted (multiplicative random effects)	5	-0.202259	0.180151	0.816883	0.573869	1.16281	0.261556	0.847151
	LDLRAP1	Inverse variance weighted (multiplicative random effects)	7	0.0981885	0.0876515	1.10317	0.929036	1.30995	0.262622	0.849423
	KLRD1	Inverse variance weighted (multiplicative random effects)	23	-0.043084	0.0385208	0.957831	0.888177	1.03295	0.263371	0.84949
	MPIG6B	Inverse variance weighted (multiplicative random effects)	8	-0.0902787	0.0806627	0.913677	0.780065	1.07017	0.26305	0.84949
	PTPN1	Inverse variance weighted (multiplicative random effects)	6	-0.166602	0.149517	0.846536	0.631501	1.13479	0.265163	0.85409
	KRT18	Inverse variance weighted (multiplicative random effects)	13	-0.0659655	0.0593424	0.936163	0.833371	1.05163	0.266306	0.856587
	TBC1D23	Inverse variance weighted (multiplicative random effects)	6	-0.0734997	0.0663462	0.929136	0.815839	1.05817	0.267939	0.859166
	IL6R	Inverse variance weighted (multiplicative random effects)	12	-0.0268861	0.0242833	0.973472	0.928225	1.02093	0.268213	0.859166
	KITLG	Inverse variance weighted (multiplicative random effects)	24	-0.0379625	0.0342413	0.962749	0.900257	1.02958	0.267571	0.859166
	DKKL1	Inverse variance weighted (multiplicative random effects)	20	-0.0222196	0.020125	0.978025	0.940198	1.01737	0.26956	0.862022
	CLEC4G	Inverse variance weighted (multiplicative random effects)	18	-0.0506073	0.0459506	0.950652	0.868776	1.04024	0.270748	0.862022
	ESM1	Inverse variance weighted (multiplicative random effects)	28	-0.0579017	0.0526696	0.943743	0.851178	1.04637	0.27162	0.862022
	DGKA	Inverse variance weighted (multiplicative random effects)	7	-0.186112	0.169581	0.830181	0.595419	1.15751	0.272432	0.862022
	TGM2	Inverse variance weighted (multiplicative random effects)	4	0.183187	0.166451	1.20104	0.866705	1.66434	0.271093	0.862022
	GZMA	Inverse variance weighted (multiplicative random effects)	20	-0.0609005	0.0554572	0.940917	0.844005	1.04896	0.272138	0.862022
	CLEC12A	Inverse variance weighted (multiplicative random effects)	6	0.0349616	0.031731	1.03558	0.973136	1.10203	0.270544	0.862022
	ICOSLG	Inverse variance weighted (multiplicative random effects)	11	-0.0828969	0.075421	0.920446	0.79396	1.06708	0.271715	0.862022
	HAO1	Inverse variance weighted (multiplicative random effects)	15	0.0884853	0.0802287	1.09252	0.933548	1.27856	0.270064	0.862022
	CASP10	Inverse variance weighted (multiplicative random effects)	5	0.0416671	0.0380069	1.04255	0.967707	1.12318	0.272945	0.862476
	M6PR	Inverse variance weighted	3	0.163362	0.149734	1.17746	0.877994	1.57908	0.275266	0.866907
	PARP1	Inverse variance weighted	3	0.0690182	0.0633489	1.07146	0.946347	1.2131	0.275936	0.866907
	PSME1	Inverse variance weighted	3	-0.123646	0.114291	0.883693	0.706342	1.10557	0.279319	0.866907
	SCRIB	Inverse variance weighted	2	0.299719	0.277673	1.34948	0.78308	2.32556	0.280412	0.866907
	STX3	Inverse variance weighted	3	0.115322	0.106069	1.12224	0.911582	1.38157	0.276933	0.866907
	KLK6	Inverse variance weighted (multiplicative random effects)	4	-0.0954659	0.0883154	0.908949	0.764476	1.08073	0.279712	0.866907
	B2M	Inverse variance weighted (multiplicative random effects)	10	-0.0974865	0.0898278	0.907115	0.760675	1.08175	0.277807	0.866907
	GLRX5	Inverse variance weighted (multiplicative random effects)	8	-0.0895812	0.0831777	0.914314	0.776771	1.07621	0.281487	0.866907
	LEP	Inverse variance weighted (multiplicative random effects)	4	-0.254423	0.236381	0.775364	0.487858	1.2323	0.281782	0.866907
	INPP1	Inverse variance weighted (multiplicative random effects)	7	-0.0739961	0.0686575	0.928675	0.811748	1.06244	0.281143	0.866907
	LAMP2	Inverse variance weighted (multiplicative random effects)	6	-0.0925334	0.0849855	0.911619	0.771742	1.07685	0.276236	0.866907
	AK2	Inverse variance weighted (multiplicative random effects)	5	0.21529	0.197625	1.24022	0.841932	1.82693	0.275984	0.866907
	SLC9A3R1	Inverse variance weighted (multiplicative random effects)	6	-0.194075	0.178935	0.823596	0.579964	1.16957	0.278095	0.866907
	DTYMK	Inverse variance weighted (multiplicative random effects)	9	-0.149699	0.138732	0.860967	0.655988	1.13	0.280565	0.866907
	SLC51B	Inverse variance weighted (multiplicative random effects)	15	-0.0438641	0.0402184	0.957084	0.884536	1.03558	0.275428	0.866907
	PDZD2	Inverse variance weighted (multiplicative random effects)	4	0.0323866	0.029886	1.03292	0.97415	1.09523	0.27851	0.866907
	METAP1D	Inverse variance weighted (multiplicative random effects)	6	-0.124826	0.115917	0.88265	0.703263	1.10779	0.281543	0.866907
	SCGB3A2	Inverse variance weighted (multiplicative random effects)	29	-0.0401183	0.0369263	0.960676	0.893603	1.03278	0.277283	0.866907
	CLPP	Inverse variance weighted (multiplicative random effects)	7	-0.109398	0.101014	0.896374	0.735367	1.09263	0.278813	0.866907
	FGL1	Inverse variance weighted (multiplicative random effects)	15	0.0359024	0.0332964	1.03655	0.971068	1.10646	0.280915	0.866907
	LECT2	Inverse variance weighted (multiplicative random effects)	20	0.038979	0.0362544	1.03975	0.96843	1.11632	0.282306	0.867375
	PRG2	Inverse variance weighted (multiplicative random effects)	43	-0.0420309	0.0391408	0.95884	0.888033	1.03529	0.282895	0.86804
	ZHX2	Inverse variance weighted	2	-0.22101	0.207426	0.801708	0.53389	1.20387	0.286655	0.868298
	F11R	Inverse variance weighted (multiplicative random effects)	15	-0.084188	0.0788209	0.919258	0.787669	1.07283	0.285479	0.868298
	CCL8	Inverse variance weighted (multiplicative random effects)	25	-0.026362	0.0247535	0.973982	0.927856	1.0224	0.286884	0.868298
	FABP3	Inverse variance weighted (multiplicative random effects)	10	-0.0544465	0.0510318	0.947009	0.85687	1.04663	0.286011	0.868298
	SUGT1	Inverse variance weighted (multiplicative random effects)	7	-0.118361	0.110593	0.888375	0.715249	1.10341	0.284511	0.868298
	TXNDC5	Inverse variance weighted (multiplicative random effects)	10	-0.101416	0.0953219	0.903557	0.749577	1.08917	0.287361	0.868298
	DLK1	Inverse variance weighted (multiplicative random effects)	16	-0.0482026	0.0449572	0.952941	0.872565	1.04072	0.283636	0.868298
	VAT1	Inverse variance weighted (multiplicative random effects)	16	-0.0519672	0.0487295	0.94936	0.862882	1.0445	0.286224	0.868298
	MEP1A	Inverse variance weighted (multiplicative random effects)	30	-0.0273156	0.0256789	0.973054	0.925292	1.02328	0.287447	0.868298
	USP25	Inverse variance weighted (multiplicative random effects)	6	-0.162768	0.15289	0.849789	0.629751	1.14671	0.287053	0.868298
	GBP4	Inverse variance weighted (multiplicative random effects)	6	-0.0405508	0.0381067	0.96026	0.891152	1.03473	0.287266	0.868298
	KLK15	Inverse variance weighted (multiplicative random effects)	11	-0.0472364	0.0441648	0.953862	0.874766	1.04011	0.284823	0.868298
	INSL3	Inverse variance weighted	2	-0.262526	0.247524	0.769106	0.473467	1.24935	0.288867	0.868339
	SYAP1	Inverse variance weighted (multiplicative random effects)	6	-0.154003	0.145261	0.85727	0.644865	1.13964	0.289062	0.868339
	SMAD2	Inverse variance weighted (multiplicative random effects)	6	0.164551	0.154896	1.17886	0.87019	1.59703	0.288083	0.868339
	OTUD7B	Inverse variance weighted (multiplicative random effects)	5	-0.0818176	0.0771972	0.92144	0.792055	1.07196	0.289212	0.868339
	ACTN2	Inverse variance weighted (multiplicative random effects)	4	-0.158133	0.14932	0.853737	0.637118	1.144	0.289592	0.868339
	CGREF1	Inverse variance weighted (multiplicative random effects)	18	-0.0352414	0.0332845	0.965372	0.904404	1.03045	0.289695	0.868339
	CDC42BPB	Inverse variance weighted	2	-0.172026	0.162913	0.841957	0.611809	1.15868	0.290995	0.869774
	RILP	Inverse variance weighted (multiplicative random effects)	7	-0.147677	0.139792	0.86271	0.655951	1.13464	0.290783	0.869774
	AHSA1	Inverse variance weighted (multiplicative random effects)	4	-0.0989285	0.0938177	0.905807	0.753662	1.08867	0.291665	0.869774
	KLK12	Inverse variance weighted (multiplicative random effects)	8	-0.00947682	0.00898627	0.990568	0.973274	1.00817	0.291613	0.869774
	IL6	Inverse variance weighted	3	0.0620722	0.05899	1.06404	0.94786	1.19446	0.292686	0.871703
	DYNLT3	Inverse variance weighted (multiplicative random effects)	5	-0.0405707	0.038639	0.960241	0.890205	1.03579	0.29372	0.872556
	MUC2	Inverse variance weighted (multiplicative random effects)	34	0.0239856	0.022829	1.02428	0.979455	1.07115	0.293413	0.872556
	NFKB1	Inverse variance weighted (multiplicative random effects)	6	-0.148175	0.141336	0.86228	0.653644	1.13751	0.294459	0.873638
	MNDA	Inverse variance weighted	2	0.244465	0.23434	1.27694	0.806669	2.02136	0.296854	0.874114
	ILKAP	Inverse variance weighted (multiplicative random effects)	4	-0.281881	0.269807	0.754364	0.444546	1.2801	0.296138	0.874114
	KEL	Inverse variance weighted (multiplicative random effects)	27	-0.0284963	0.027317	0.971906	0.921237	1.02536	0.296869	0.874114
	HAVCR2	Inverse variance weighted (multiplicative random effects)	15	-0.0633812	0.0606791	0.938586	0.833341	1.05712	0.29624	0.874114
	SUSD2	Inverse variance weighted (multiplicative random effects)	19	-0.0265007	0.0253812	0.973847	0.926587	1.02352	0.296435	0.874114
	GIT1	Inverse variance weighted (multiplicative random effects)	4	-0.0953255	0.0910612	0.909077	0.76048	1.08671	0.295178	0.874114
	LILRB5	Inverse variance weighted (multiplicative random effects)	10	0.0220205	0.0211432	1.02226	0.980767	1.06552	0.297647	0.875298
	FXYD5	Inverse variance weighted (multiplicative random effects)	5	-0.0467794	0.0450821	0.954298	0.873593	1.04246	0.299433	0.875306
	NIT1	Inverse variance weighted (multiplicative random effects)	7	0.0810523	0.0780936	1.08443	0.930521	1.26379	0.299323	0.875306
	L1CAM	Inverse variance weighted (multiplicative random effects)	23	0.0628917	0.0605844	1.06491	0.945677	1.19918	0.299231	0.875306
	CA3	Inverse variance weighted (multiplicative random effects)	15	-0.0296444	0.0285049	0.970791	0.91804	1.02657	0.298352	0.875306
	KDR	Inverse variance weighted (multiplicative random effects)	30	-0.0336422	0.0324278	0.966917	0.907374	1.03037	0.299526	0.875306
	NINJ1	Inverse variance weighted	3	0.053703	0.0518774	1.05517	0.953156	1.1681	0.30058	0.876191
	CTRL	Inverse variance weighted (multiplicative random effects)	31	0.0329772	0.031842	1.03353	0.970996	1.10009	0.300366	0.876191
	ARHGAP25	Inverse variance weighted	3	0.132191	0.129147	1.14133	0.886091	1.47008	0.306036	0.880035
	CAPN3	Inverse variance weighted	2	0.165018	0.15998	1.17941	0.861963	1.61378	0.30231	0.880035
	ITIH1	Inverse variance weighted	2	0.0801712	0.0792184	1.08347	0.927654	1.26546	0.311525	0.880035
	SMARCA2	Inverse variance weighted	2	-0.330013	0.325524	0.718914	0.379826	1.36072	0.310683	0.880035
	EFCAB14	Inverse variance weighted (multiplicative random effects)	13	-0.0786412	0.0773561	0.924372	0.794328	1.07571	0.309338	0.880035
	MIF	Inverse variance weighted (multiplicative random effects)	11	-0.100198	0.0975567	0.904659	0.74721	1.09528	0.304388	0.880035
	GFAP	Inverse variance weighted (multiplicative random effects)	14	-0.0512686	0.0505462	0.950023	0.860416	1.04896	0.310444	0.880035
	ASGR2	Inverse variance weighted (multiplicative random effects)	17	0.0405549	0.0402136	1.04139	0.962459	1.12679	0.31322	0.880035
	HPCAL1	Inverse variance weighted (multiplicative random effects)	6	-0.156138	0.154001	0.855441	0.63256	1.15685	0.310642	0.880035
	YARS1	Inverse variance weighted (multiplicative random effects)	9	-0.103905	0.101932	0.901311	0.738088	1.10063	0.308034	0.880035
	TPSD1	Inverse variance weighted (multiplicative random effects)	9	-0.028645	0.0280749	0.971761	0.919733	1.02673	0.307583	0.880035
	RBM17	Inverse variance weighted (multiplicative random effects)	7	-0.0698948	0.068454	0.932492	0.81541	1.06639	0.307232	0.880035
	F13B	Inverse variance weighted (multiplicative random effects)	14	0.0344952	0.0341331	1.0351	0.968114	1.10671	0.312204	0.880035
	IL17RB	Inverse variance weighted (multiplicative random effects)	27	-0.0384708	0.0379934	0.96226	0.893206	1.03665	0.311268	0.880035
	SH3BP1	Inverse variance weighted (multiplicative random effects)	5	0.0338767	0.0332556	1.03446	0.969181	1.10413	0.308358	0.880035
	KIR2DL2	Inverse variance weighted (multiplicative random effects)	12	0.040815	0.0404554	1.04166	0.962253	1.12762	0.313027	0.880035
	LPO	Inverse variance weighted (multiplicative random effects)	27	0.0290876	0.0287068	1.02951	0.973188	1.0891	0.310934	0.880035
	GUSB	Inverse variance weighted (multiplicative random effects)	33	0.0372146	0.0366433	1.03792	0.965986	1.1152	0.309823	0.880035
	NOS3	Inverse variance weighted (multiplicative random effects)	9	-0.141994	0.138934	0.867627	0.6608	1.13919	0.30677	0.880035
	AGXT	Inverse variance weighted (multiplicative random effects)	18	0.0406189	0.0396455	1.04146	0.963593	1.12561	0.305575	0.880035
	CYTL1	Inverse variance weighted (multiplicative random effects)	11	0.0171956	0.0169859	1.01734	0.984032	1.05178	0.311373	0.880035
	IGFBP4	Inverse variance weighted (multiplicative random effects)	8	-0.0746418	0.0735035	0.928076	0.803556	1.07189	0.309874	0.880035
	GDF2	Inverse variance weighted (multiplicative random effects)	21	0.0561893	0.055606	1.0578	0.948571	1.1796	0.312261	0.880035
	GSN	Inverse variance weighted (multiplicative random effects)	10	0.08635	0.0848192	1.09019	0.923213	1.28736	0.308655	0.880035
	CFB	Inverse variance weighted (multiplicative random effects)	14	0.0220375	0.0214101	1.02228	0.980271	1.06609	0.303336	0.880035
	FKBP5	Inverse variance weighted (multiplicative random effects)	8	-0.0637054	0.0627354	0.938281	0.82972	1.06105	0.309885	0.880035
	INSL4	Inverse variance weighted (multiplicative random effects)	7	0.0463565	0.0459252	1.04745	0.957282	1.14611	0.312787	0.880035
	NDUFB7	Inverse variance weighted (multiplicative random effects)	11	0.077417	0.0767279	1.08049	0.929629	1.25584	0.312984	0.880035
	CEACAM19	Inverse variance weighted (multiplicative random effects)	9	0.0703245	0.0694927	1.07286	0.936242	1.2294	0.311552	0.880035
	AZU1	Inverse variance weighted (multiplicative random effects)	8	0.082375	0.0810879	1.08586	0.9263	1.27291	0.30969	0.880035
	LARP1	Inverse variance weighted	3	-0.139537	0.138954	0.869761	0.662399	1.14204	0.315284	0.881097
	NPPC	Inverse variance weighted (multiplicative random effects)	7	-0.128241	0.127541	0.879642	0.685079	1.12946	0.314661	0.881097
	ABRAXAS2	Inverse variance weighted (multiplicative random effects)	4	-0.176502	0.175706	0.838197	0.593994	1.1828	0.315121	0.881097
	MAVS	Inverse variance weighted (multiplicative random effects)	6	-0.110165	0.10975	0.895687	0.722329	1.11065	0.315487	0.881097
	ANGPTL7	Inverse variance weighted (multiplicative random effects)	14	-0.0505246	0.050315	0.950731	0.861447	1.04927	0.315298	0.881097
	ZBTB16	Inverse variance weighted (multiplicative random effects)	10	0.0446114	0.0444932	1.04562	0.958299	1.1409	0.316027	0.881319
	FARSA	Inverse variance weighted (multiplicative random effects)	4	-0.0963974	0.096521	0.908103	0.751579	1.09722	0.317931	0.881319
	MVK	Inverse variance weighted (multiplicative random effects)	4	-0.197595	0.19755	0.820702	0.557221	1.20877	0.3172	0.881319
	CTSO	Inverse variance weighted (multiplicative random effects)	27	-0.0435609	0.0436422	0.957374	0.878886	1.04287	0.318212	0.881319
	CD27	Inverse variance weighted (multiplicative random effects)	18	-0.0527196	0.0528079	0.948646	0.855368	1.0521	0.318121	0.881319
	TXNDC9	Inverse variance weighted (multiplicative random effects)	8	-0.0889311	0.0890642	0.914909	0.76836	1.08941	0.318034	0.881319
	CHCHD10	Inverse variance weighted (multiplicative random effects)	5	0.0606689	0.0605774	1.06255	0.943591	1.1965	0.31658	0.881319
	DNM3	Inverse variance weighted (multiplicative random effects)	11	-0.050095	0.0502307	0.951139	0.861959	1.04955	0.318619	0.8814
	MERTK	Inverse variance weighted (multiplicative random effects)	29	-0.0428925	0.0431079	0.958014	0.880396	1.04248	0.319734	0.882391
	THSD1	Inverse variance weighted (multiplicative random effects)	5	0.131375	0.131993	1.1404	0.880442	1.4771	0.319581	0.882391
	EFNA4	Inverse variance weighted (multiplicative random effects)	8	-0.108252	0.109105	0.897402	0.724628	1.11137	0.321108	0.885136
	BAG3	Inverse variance weighted (multiplicative random effects)	6	-0.0789977	0.0797664	0.924042	0.790302	1.08041	0.321997	0.886537
	PSAPL1	Inverse variance weighted (multiplicative random effects)	46	0.0275959	0.0279632	1.02798	0.973155	1.08589	0.323708	0.890197
	TLR3	Inverse variance weighted (multiplicative random effects)	9	-0.04313	0.0438275	0.957787	0.878946	1.0437	0.325073	0.8908
	SNAP29	Inverse variance weighted (multiplicative random effects)	13	-0.0972881	0.0987936	0.907295	0.747573	1.10114	0.324742	0.8908
	ICAM3	Inverse variance weighted (multiplicative random effects)	36	-0.0294507	0.0298966	0.970979	0.915717	1.02958	0.324582	0.8908
	SNAPIN	Inverse variance weighted	3	-0.196555	0.202721	0.821556	0.552176	1.22235	0.332255	0.895059
	FSHB	Inverse variance weighted	3	0.125471	0.129612	1.13368	0.879352	1.46157	0.333021	0.895059
	CAPG	Inverse variance weighted (multiplicative random effects)	7	0.0332084	0.0342663	1.03377	0.966616	1.10558	0.332483	0.895059
	TREML2	Inverse variance weighted (multiplicative random effects)	18	-0.0459532	0.0470104	0.955087	0.871017	1.04727	0.328316	0.895059
	MAN1A2	Inverse variance weighted (multiplicative random effects)	25	0.0440968	0.0451537	1.04508	0.956567	1.14179	0.32877	0.895059
	PRG3	Inverse variance weighted (multiplicative random effects)	42	-0.0358739	0.0370975	0.964762	0.897103	1.03752	0.333536	0.895059
	B3GNT7	Inverse variance weighted (multiplicative random effects)	26	0.0259296	0.0265828	1.02627	0.974167	1.08116	0.329348	0.895059
	ESYT2	Inverse variance weighted (multiplicative random effects)	10	-0.0692349	0.07135	0.933107	0.81133	1.07316	0.331869	0.895059
	PDIA4	Inverse variance weighted (multiplicative random effects)	9	-0.117668	0.120637	0.888991	0.701793	1.12612	0.329368	0.895059
	CD40LG	Inverse variance weighted (multiplicative random effects)	17	0.0569883	0.0585098	1.05864	0.943942	1.18728	0.330059	0.895059
	PNMA1	Inverse variance weighted (multiplicative random effects)	11	0.0636068	0.0651982	1.06567	0.937835	1.21094	0.329267	0.895059
	GP2	Inverse variance weighted (multiplicative random effects)	11	-0.0285148	0.0293832	0.971888	0.917497	1.0295	0.331825	0.895059
	KLRB1	Inverse variance weighted (multiplicative random effects)	24	-0.0607533	0.0621502	0.941055	0.833128	1.06296	0.32831	0.895059
	GGACT	Inverse variance weighted (multiplicative random effects)	9	0.0396649	0.04075	1.04046	0.960592	1.12697	0.330369	0.895059
	CES1	Inverse variance weighted (multiplicative random effects)	30	-0.0296384	0.0304713	0.970796	0.914514	1.03054	0.330719	0.895059
	EIF4E	Inverse variance weighted (multiplicative random effects)	7	-0.0946875	0.0976878	0.909657	0.751146	1.10162	0.332402	0.895059
	SLC39A14	Inverse variance weighted (multiplicative random effects)	9	-0.0973749	0.100639	0.907216	0.744809	1.10504	0.33326	0.895059
	LAMB1	Inverse variance weighted (multiplicative random effects)	25	0.0265734	0.0273928	1.02693	0.973248	1.08357	0.332003	0.895059
	PSMG3	Inverse variance weighted	3	-0.234543	0.243331	0.790932	0.490921	1.27429	0.335104	0.896273
	BMP4	Inverse variance weighted (multiplicative random effects)	9	-0.0992455	0.102847	0.90552	0.740206	1.10775	0.334555	0.896273
	ST3GAL1	Inverse variance weighted (multiplicative random effects)	10	-0.0542102	0.0562458	0.947233	0.848358	1.05763	0.335142	0.896273
	IL12B	Inverse variance weighted (multiplicative random effects)	39	-0.0284613	0.0296572	0.97194	0.917054	1.03011	0.337218	0.896951
	CDHR5	Inverse variance weighted (multiplicative random effects)	21	0.0287194	0.0299176	1.02914	0.970524	1.09129	0.33708	0.896951
	TFRC	Inverse variance weighted (multiplicative random effects)	24	0.0450498	0.0469427	1.04608	0.954128	1.14689	0.337218	0.896951
	DSG2	Inverse variance weighted (multiplicative random effects)	22	-0.0303553	0.0316003	0.970101	0.911839	1.03209	0.336751	0.896951
	LSP1	Inverse variance weighted (multiplicative random effects)	4	0.0344871	0.0359437	1.03509	0.964677	1.11064	0.337318	0.896951
	CETN3	Inverse variance weighted (multiplicative random effects)	15	-0.0564291	0.0588661	0.945134	0.842142	1.06072	0.33776	0.897103
	CCL18	Inverse variance weighted (multiplicative random effects)	11	-0.0346531	0.0363165	0.96594	0.899574	1.0372	0.339983	0.900956
	BOC	Inverse variance weighted (multiplicative random effects)	16	-0.0671855	0.0703945	0.935022	0.814518	1.07335	0.339874	0.900956
	IL6	Inverse variance weighted	3	0.0517542	0.0562438	1.05312	0.943194	1.17585	0.357481	0.90183
	OPHN1	Inverse variance weighted	2	-0.161251	0.173236	0.851078	0.606049	1.19517	0.351948	0.90183
	ANK2	Inverse variance weighted	3	-0.155786	0.169033	0.855743	0.614411	1.19187	0.356723	0.90183
	OMP	Inverse variance weighted	2	0.0449213	0.0485458	1.04595	0.951012	1.15036	0.35479	0.90183
	LMOD1	Inverse variance weighted	3	0.0632573	0.0687455	1.0653	0.931011	1.21896	0.357486	0.90183
	RAP1A	Inverse variance weighted	3	0.202152	0.217618	1.22403	0.799012	1.87514	0.352925	0.90183
	HCG22	Inverse variance weighted	2	-0.0603546	0.0659363	0.941431	0.827298	1.07131	0.36001	0.90183
	PDZK1	Inverse variance weighted	3	0.0654158	0.0687866	1.0676	0.932948	1.22169	0.341606	0.90183
	NFKBIE	Inverse variance weighted	3	-0.0405309	0.0443212	0.960279	0.880381	1.04743	0.360464	0.90183
	C1R	Inverse variance weighted	3	-0.100063	0.107508	0.90478	0.732876	1.11701	0.351983	0.90183
	CCL11	Inverse variance weighted (multiplicative random effects)	17	-0.0441274	0.046367	0.956832	0.87371	1.04786	0.341251	0.90183
	C1RL	Inverse variance weighted (multiplicative random effects)	9	-0.107181	0.113975	0.898363	0.718512	1.12323	0.347016	0.90183
	MRI1	Inverse variance weighted (multiplicative random effects)	4	-0.024588	0.0260168	0.975712	0.927205	1.02676	0.344616	0.90183
	MTHFD2	Inverse variance weighted (multiplicative random effects)	4	0.142173	0.155705	1.15278	0.849583	1.56417	0.361196	0.90183
	GMFG	Inverse variance weighted (multiplicative random effects)	6	-0.101583	0.107045	0.903407	0.732428	1.1143	0.342634	0.90183
	KIF22	Inverse variance weighted (multiplicative random effects)	7	-0.0739245	0.0800376	0.928742	0.7939	1.08649	0.355683	0.90183
	SNED1	Inverse variance weighted (multiplicative random effects)	5	0.102228	0.109936	1.10764	0.892929	1.37397	0.352434	0.90183
	PPP1R2	Inverse variance weighted (multiplicative random effects)	7	-0.117767	0.126492	0.888903	0.693717	1.13901	0.351839	0.90183
	TBC1D17	Inverse variance weighted (multiplicative random effects)	6	-0.0419005	0.0458502	0.958965	0.876545	1.04913	0.360792	0.90183
	ITIH3	Inverse variance weighted (multiplicative random effects)	16	-0.0460015	0.0489208	0.955041	0.86772	1.05115	0.347051	0.90183
	KLB	Inverse variance weighted (multiplicative random effects)	27	-0.0195848	0.0212908	0.980606	0.940527	1.02239	0.357641	0.90183
	GGCT	Inverse variance weighted (multiplicative random effects)	8	-0.0895569	0.0971267	0.914336	0.75584	1.10607	0.356496	0.90183
	GASK1A	Inverse variance weighted (multiplicative random effects)	10	-0.0191253	0.0204822	0.981056	0.942452	1.02124	0.35043	0.90183
	PI16	Inverse variance weighted (multiplicative random effects)	16	-0.0347402	0.0375718	0.965856	0.897286	1.03967	0.355156	0.90183
	CSF1R	Inverse variance weighted (multiplicative random effects)	31	-0.0369523	0.0398005	0.963722	0.891401	1.04191	0.35318	0.90183
	TACSTD2	Inverse variance weighted (multiplicative random effects)	25	-0.0317545	0.0347703	0.968744	0.904924	1.03707	0.361103	0.90183
	TNFSF13B	Inverse variance weighted (multiplicative random effects)	19	0.031054	0.0340076	1.03154	0.965025	1.10264	0.361164	0.90183
	BRAP	Inverse variance weighted (multiplicative random effects)	7	-0.107189	0.115464	0.898356	0.716413	1.12651	0.353234	0.90183
	CKAP4	Inverse variance weighted (multiplicative random effects)	17	-0.0328817	0.0358153	0.967653	0.902055	1.03802	0.358571	0.90183
	GAL	Inverse variance weighted (multiplicative random effects)	51	-0.0335385	0.0359217	0.967018	0.901275	1.03756	0.35048	0.90183
	ITGAV	Inverse variance weighted (multiplicative random effects)	13	-0.113889	0.120524	0.892357	0.704607	1.13014	0.344686	0.90183
	APOM	Inverse variance weighted (multiplicative random effects)	18	0.0444026	0.0475411	1.0454	0.952393	1.1475	0.350313	0.90183
	STX7	Inverse variance weighted (multiplicative random effects)	11	-0.0301606	0.0318462	0.97029	0.911577	1.03278	0.343603	0.90183
	MANF	Inverse variance weighted (multiplicative random effects)	9	-0.0715453	0.0775385	0.930954	0.799698	1.08375	0.35616	0.90183
	SNX15	Inverse variance weighted (multiplicative random effects)	9	-0.064676	0.0705042	0.937371	0.816389	1.07628	0.358967	0.90183
	HRC	Inverse variance weighted (multiplicative random effects)	11	-0.0850034	0.0917642	0.918509	0.767312	1.0995	0.354277	0.90183
	RNASE1	Inverse variance weighted (multiplicative random effects)	8	-0.0375435	0.0403495	0.963153	0.889916	1.04242	0.352135	0.90183
	PRSS2	Inverse variance weighted (multiplicative random effects)	23	0.0359116	0.0392778	1.03656	0.959759	1.11952	0.36056	0.90183
	IL18	Inverse variance weighted (multiplicative random effects)	17	-0.0291554	0.0311078	0.971266	0.913815	1.03233	0.348637	0.90183
	ANXA2	Inverse variance weighted (multiplicative random effects)	10	0.0184816	0.0196787	1.01865	0.980112	1.05871	0.347643	0.90183
	LAIR1	Inverse variance weighted (multiplicative random effects)	10	-0.0570498	0.0622491	0.944547	0.836057	1.06711	0.359417	0.90183
	CEACAM5	Inverse variance weighted (multiplicative random effects)	26	0.0283675	0.0305066	1.02877	0.969063	1.09216	0.352434	0.90183
	VTI1A	Inverse variance weighted (multiplicative random effects)	11	-0.0864117	0.0943653	0.917216	0.762336	1.10356	0.359816	0.90183
	NAAA	Inverse variance weighted (multiplicative random effects)	33	-0.0212393	0.0230014	0.978985	0.935829	1.02413	0.355803	0.90183
	SLAMF8	Inverse variance weighted (multiplicative random effects)	12	-0.0182842	0.0195936	0.981882	0.944889	1.02032	0.350732	0.90183
	THPO	Inverse variance weighted (multiplicative random effects)	31	-0.0468751	0.0500733	0.954207	0.865006	1.05261	0.349206	0.90183
	IFNG	Inverse variance weighted (multiplicative random effects)	6	-0.197679	0.207499	0.820633	0.546414	1.23247	0.340755	0.90183
	C1QTNF1	Inverse variance weighted (multiplicative random effects)	5	0.0717968	0.0766209	1.07444	0.924613	1.24854	0.348738	0.90183
	LAIR2	Inverse variance weighted (multiplicative random effects)	10	-0.0399036	0.0422318	0.960882	0.884549	1.0438	0.344724	0.90183
	SMAD3	Inverse variance weighted (multiplicative random effects)	7	0.0675353	0.072264	1.06987	0.928577	1.23266	0.350013	0.90183
	SEMA7A	Inverse variance weighted (multiplicative random effects)	26	-0.0445022	0.0477569	0.956473	0.871007	1.05033	0.351414	0.90183
	CLEC5A	Inverse variance weighted (multiplicative random effects)	19	-0.0255872	0.0271764	0.974737	0.924176	1.02807	0.346438	0.90183
	LRRC59	Inverse variance weighted (multiplicative random effects)	6	-0.140087	0.148572	0.869283	0.649672	1.16313	0.345737	0.90183
	AOC3	Inverse variance weighted (multiplicative random effects)	23	-0.0395448	0.0427295	0.961227	0.884003	1.0452	0.354722	0.90183
	A1BG	Inverse variance weighted (multiplicative random effects)	11	0.0633731	0.0695118	1.06542	0.929722	1.22093	0.361933	0.902704
	NXPH3	Inverse variance weighted (multiplicative random effects)	13	-0.0388949	0.0427263	0.961852	0.884583	1.04587	0.36265	0.903526
	GLO1	Inverse variance weighted	3	-0.0443938	0.0491267	0.956577	0.868765	1.05326	0.366175	0.906251
	POF1B	Inverse variance weighted	3	-0.189409	0.209691	0.827448	0.548591	1.24805	0.366379	0.906251
	ACRV1	Inverse variance weighted	2	-0.194962	0.215638	0.822866	0.53923	1.25569	0.365932	0.906251
	HNMT	Inverse variance weighted (multiplicative random effects)	11	0.0173181	0.019176	1.01747	0.979937	1.05644	0.366464	0.906251
	HAVCR1	Inverse variance weighted (multiplicative random effects)	25	0.0335973	0.0371957	1.03417	0.961456	1.11238	0.366389	0.906251
	SPP1	Inverse variance weighted (multiplicative random effects)	20	-0.0661325	0.073027	0.936007	0.81118	1.08004	0.365153	0.906251
	MAD1L1	Inverse variance weighted (multiplicative random effects)	4	-0.151454	0.167507	0.859457	0.618927	1.19346	0.365909	0.906251
	RALY	Inverse variance weighted	2	-0.127502	0.142208	0.880292	0.666158	1.16326	0.369937	0.907273
	TNF	Inverse variance weighted	3	-0.135186	0.155267	0.873554	0.644352	1.18428	0.383937	0.907273
	ALMS1	Inverse variance weighted	2	-0.180206	0.201365	0.835098	0.562771	1.23921	0.37083	0.907273
	OGT	Inverse variance weighted	3	0.140058	0.156896	1.15034	0.845812	1.56451	0.372029	0.907273
	HAGH	Inverse variance weighted	2	-0.120795	0.134182	0.886215	0.681273	1.15281	0.367995	0.907273
	MYO9B	Inverse variance weighted	2	-0.162898	0.184797	0.849678	0.591496	1.22055	0.378049	0.907273
	GPD1	Inverse variance weighted	2	0.132183	0.150815	1.14132	0.84924	1.53385	0.38078	0.907273
	CD36	Inverse variance weighted (multiplicative random effects)	42	0.029458	0.0335153	1.0299	0.964417	1.09982	0.379433	0.907273
	FASLG	Inverse variance weighted (multiplicative random effects)	45	-0.0293	0.0334177	0.971125	0.909556	1.03686	0.380606	0.907273
	SEMA4D	Inverse variance weighted (multiplicative random effects)	9	-0.0939048	0.107137	0.910369	0.737939	1.12309	0.380765	0.907273
	DEFB104A	Inverse variance weighted (multiplicative random effects)	5	0.0459388	0.0525582	1.04701	0.944523	1.16062	0.382088	0.907273
	SARG	Inverse variance weighted (multiplicative random effects)	5	0.119317	0.135799	1.12673	0.863425	1.47032	0.3796	0.907273
	FCRL2	Inverse variance weighted (multiplicative random effects)	37	-0.0192486	0.0215017	0.980935	0.940455	1.02316	0.370675	0.907273
	CNTN1	Inverse variance weighted (multiplicative random effects)	21	-0.0517759	0.0594834	0.949542	0.845047	1.06696	0.384068	0.907273
	TTF2	Inverse variance weighted (multiplicative random effects)	6	0.0376678	0.0425929	1.03839	0.955219	1.12879	0.376499	0.907273
	SH3GLB2	Inverse variance weighted (multiplicative random effects)	9	-0.0476565	0.0536735	0.953461	0.858253	1.05923	0.374597	0.907273
	CLPS	Inverse variance weighted (multiplicative random effects)	16	-0.0289652	0.0330205	0.97145	0.910569	1.0364	0.380384	0.907273
	CD200R1	Inverse variance weighted (multiplicative random effects)	26	-0.0247861	0.0279301	0.975519	0.923551	1.03041	0.374847	0.907273
	BTN2A1	Inverse variance weighted (multiplicative random effects)	14	0.0388565	0.0436278	1.03962	0.954418	1.13243	0.373124	0.907273
	ROBO4	Inverse variance weighted (multiplicative random effects)	4	-0.0472912	0.0537178	0.95381	0.858492	1.05971	0.378663	0.907273
	REN	Inverse variance weighted (multiplicative random effects)	11	-0.0581793	0.0662075	0.943481	0.828659	1.07421	0.379541	0.907273
	RAD23B	Inverse variance weighted (multiplicative random effects)	8	-0.102342	0.116165	0.902721	0.718906	1.13353	0.378313	0.907273
	PIK3AP1	Inverse variance weighted (multiplicative random effects)	11	0.0385066	0.0439766	1.03926	0.953432	1.13281	0.38124	0.907273
	SPESP1	Inverse variance weighted (multiplicative random effects)	16	-0.0306245	0.0350292	0.96984	0.905488	1.03877	0.381979	0.907273
	PSAP	Inverse variance weighted (multiplicative random effects)	14	-0.0569644	0.0642423	0.944628	0.832869	1.07138	0.375234	0.907273
	C1QTNF5	Inverse variance weighted (multiplicative random effects)	17	-0.0340294	0.0388758	0.966543	0.895632	1.04307	0.381391	0.907273
	GADD45GIP1	Inverse variance weighted (multiplicative random effects)	9	-0.094645	0.106496	0.909696	0.73832	1.12085	0.374156	0.907273
	YES1	Inverse variance weighted (multiplicative random effects)	6	-0.122635	0.140544	0.884587	0.671595	1.16513	0.382896	0.907273
	BRSK2	Inverse variance weighted (multiplicative random effects)	5	-0.0420827	0.0474535	0.95879	0.873636	1.05225	0.375175	0.907273
	AMBP	Inverse variance weighted (multiplicative random effects)	14	0.0755917	0.0867045	1.07852	0.909965	1.2783	0.3833	0.907273
	CRELD2	Inverse variance weighted (multiplicative random effects)	25	0.0213293	0.0238022	1.02156	0.974995	1.07035	0.370196	0.907273
	IGF2R	Inverse variance weighted (multiplicative random effects)	22	-0.036424	0.0410996	0.964231	0.889604	1.04512	0.375489	0.907273
	SMOC1	Inverse variance weighted (multiplicative random effects)	26	-0.036831	0.0412717	0.963839	0.888942	1.04505	0.372177	0.907273
	DNAJC6	Inverse variance weighted (multiplicative random effects)	13	-0.0869887	0.0988438	0.916687	0.755238	1.11265	0.378825	0.907273
	ECE1	Inverse variance weighted (multiplicative random effects)	10	-0.0839697	0.0956276	0.919459	0.762312	1.109	0.379895	0.907273
	HJV	Inverse variance weighted (multiplicative random effects)	7	0.0623516	0.0692272	1.06434	0.929291	1.21901	0.367758	0.907273
	CX3CL1	Inverse variance weighted (multiplicative random effects)	22	-0.041959	0.0473241	0.958909	0.873966	1.05211	0.375278	0.907273
	DNMBP	Inverse variance weighted (multiplicative random effects)	8	0.0457327	0.0510287	1.04679	0.947164	1.15691	0.370137	0.907273
	LY6D	Inverse variance weighted (multiplicative random effects)	19	-0.0299215	0.0338338	0.970522	0.90825	1.03706	0.376498	0.907273
	DTX3	Inverse variance weighted (multiplicative random effects)	7	0.0682406	0.0782987	1.07062	0.918306	1.2482	0.383458	0.907273
	DBH	Inverse variance weighted (multiplicative random effects)	23	-0.0226187	0.0253384	0.977635	0.930268	1.02741	0.372036	0.907273
	TFF2	Inverse variance weighted (multiplicative random effects)	16	0.0534853	0.0614882	1.05494	0.935166	1.19006	0.384385	0.907273
	ITGB1BP2	Inverse variance weighted (multiplicative random effects)	6	0.117279	0.131849	1.12443	0.868362	1.45602	0.37374	0.907273
	PLCB2	Inverse variance weighted (multiplicative random effects)	11	-0.0523752	0.0588162	0.948973	0.845645	1.06493	0.373203	0.907273
	RLN2	Inverse variance weighted (multiplicative random effects)	9	-0.0537156	0.0599904	0.947702	0.842572	1.06595	0.370571	0.907273
	ACP5	Inverse variance weighted (multiplicative random effects)	20	-0.0487876	0.0562473	0.952383	0.852969	1.06338	0.385736	0.909542
	C5	Inverse variance weighted	2	0.0978451	0.113443	1.10279	0.882936	1.37739	0.388408	0.911582
	LHB	Inverse variance weighted	3	0.12488	0.144832	1.13301	0.853004	1.50494	0.388556	0.911582
	BAX	Inverse variance weighted (multiplicative random effects)	6	-0.0954721	0.110626	0.908944	0.731763	1.12903	0.388127	0.911582
	CD244	Inverse variance weighted (multiplicative random effects)	24	-0.0396569	0.0459378	0.961119	0.878363	1.05167	0.387987	0.911582
	STX4	Inverse variance weighted (multiplicative random effects)	5	-0.128412	0.148921	0.879491	0.656852	1.17759	0.388534	0.911582
	SNRPB2	Inverse variance weighted	2	0.231122	0.268556	1.26001	0.744348	2.13292	0.389452	0.911695
	GH2	Inverse variance weighted	3	-0.131571	0.152902	0.876717	0.64969	1.18308	0.389518	0.911695
	VEGFC	Inverse variance weighted (multiplicative random effects)	27	-0.0437133	0.0508282	0.957228	0.866462	1.0575	0.389777	0.911695
	SFTPA1	Inverse variance weighted	3	-0.0385368	0.0451697	0.962196	0.880673	1.05127	0.393572	0.916039
	CRHBP	Inverse variance weighted (multiplicative random effects)	16	0.0209978	0.0245852	1.02122	0.973177	1.07163	0.393058	0.916039
	BCAM	Inverse variance weighted (multiplicative random effects)	31	-0.0224134	0.0261971	0.977836	0.928895	1.02936	0.392238	0.916039
	PDCD6	Inverse variance weighted (multiplicative random effects)	20	-0.0182654	0.0214103	0.9819	0.941548	1.02398	0.393598	0.916039
	IL12A	Inverse variance weighted (multiplicative random effects)	37	-0.0235521	0.0275984	0.976723	0.925293	1.03101	0.393445	0.916039
	IL1RL2	Inverse variance weighted (multiplicative random effects)	33	0.0275945	0.0324502	1.02798	0.964633	1.09548	0.395123	0.918672
	KLK8	Inverse variance weighted (multiplicative random effects)	13	-0.0411926	0.0484872	0.959644	0.872644	1.05532	0.395571	0.918797
	BCHE	Inverse variance weighted (multiplicative random effects)	26	0.0268052	0.0315943	1.02717	0.96549	1.09279	0.396205	0.919324
	ADAMTS13	Inverse variance weighted (multiplicative random effects)	25	-0.0334789	0.0394923	0.967075	0.895043	1.04491	0.396587	0.919324
	NBN	Inverse variance weighted	3	-0.08188	0.0988403	0.921382	0.759111	1.11834	0.40744	0.920364
	COX6B1	Inverse variance weighted	3	-0.183742	0.226265	0.83215	0.534074	1.29659	0.416754	0.920364
	PPP1R9B	Inverse variance weighted	3	-0.112892	0.133621	0.893247	0.687435	1.16068	0.398185	0.920364
	IKBKG	Inverse variance weighted	2	-0.160084	0.198414	0.852072	0.577541	1.2571	0.419772	0.920364
	GRK5	Inverse variance weighted	3	0.0628599	0.0778626	1.06488	0.914159	1.24045	0.419483	0.920364
	IFT20	Inverse variance weighted	3	0.252181	0.315189	1.28683	0.693788	2.38679	0.423656	0.920364
	TPT1	Inverse variance weighted	2	0.131973	0.166153	1.14108	0.823916	1.58033	0.42703	0.920364
	COL2A1	Inverse variance weighted (multiplicative random effects)	37	0.0198542	0.0239028	1.02005	0.973366	1.06898	0.406186	0.920364
	KLK1	Inverse variance weighted (multiplicative random effects)	27	-0.0366221	0.0437744	0.96404	0.884777	1.0504	0.402812	0.920364
	TPP1	Inverse variance weighted (multiplicative random effects)	22	-0.0392571	0.0480296	0.961503	0.875119	1.05641	0.413727	0.920364
	TCN1	Inverse variance weighted (multiplicative random effects)	37	-0.0183906	0.0230956	0.981777	0.938326	1.02724	0.425867	0.920364
	LZTFL1	Inverse variance weighted (multiplicative random effects)	13	-0.0490089	0.0596248	0.952173	0.847153	1.07021	0.411102	0.920364
	HPSE	Inverse variance weighted (multiplicative random effects)	20	-0.0349971	0.0432746	0.965608	0.887084	1.05108	0.418675	0.920364
	ECM1	Inverse variance weighted (multiplicative random effects)	6	0.026496	0.0327666	1.02685	0.962976	1.09496	0.41873	0.920364
	HGF	Inverse variance weighted (multiplicative random effects)	9	0.0589823	0.0709606	1.06076	0.923024	1.21904	0.405862	0.920364
	COL18A1	Inverse variance weighted (multiplicative random effects)	10	-0.0455112	0.0568415	0.955509	0.854772	1.06812	0.423324	0.920364
	IL1RN	Inverse variance weighted (multiplicative random effects)	9	0.0512464	0.0613383	1.05258	0.933348	1.18705	0.403452	0.920364
	S100A4	Inverse variance weighted (multiplicative random effects)	8	0.0264455	0.0320562	1.0268	0.964269	1.09338	0.409387	0.920364
	RNASE4	Inverse variance weighted (multiplicative random effects)	9	0.0303199	0.0371987	1.03078	0.958305	1.10875	0.415028	0.920364
	VNN2	Inverse variance weighted (multiplicative random effects)	21	0.0224797	0.0266135	1.02273	0.970753	1.0775	0.398294	0.920364
	ENO3	Inverse variance weighted (multiplicative random effects)	9	0.0634771	0.0758334	1.06554	0.918369	1.23628	0.402559	0.920364
	DNER	Inverse variance weighted (multiplicative random effects)	19	0.0322434	0.040431	1.03277	0.954086	1.11794	0.425166	0.920364
	ATOX1	Inverse variance weighted (multiplicative random effects)	12	-0.0452759	0.0558033	0.955734	0.856715	1.0662	0.417166	0.920364
	IDO1	Inverse variance weighted (multiplicative random effects)	14	-0.0367398	0.0455956	0.963927	0.88152	1.05404	0.420373	0.920364
	MTIF3	Inverse variance weighted (multiplicative random effects)	10	-0.0757807	0.0952805	0.927019	0.769103	1.11736	0.426414	0.920364
	FOLR1	Inverse variance weighted (multiplicative random effects)	13	-0.063061	0.0763484	0.938886	0.808395	1.09044	0.408825	0.920364
	TMEM106A	Inverse variance weighted (multiplicative random effects)	20	-0.0458529	0.0551939	0.955182	0.857244	1.06431	0.406109	0.920364
	SPART	Inverse variance weighted (multiplicative random effects)	5	-0.0859298	0.103688	0.917659	0.748894	1.12445	0.407254	0.920364
	KAZALD1	Inverse variance weighted (multiplicative random effects)	20	-0.0134692	0.0162614	0.986621	0.955671	1.01857	0.407503	0.920364
	CFHR5	Inverse variance weighted (multiplicative random effects)	16	-0.0182838	0.0224311	0.981882	0.939649	1.02601	0.41501	0.920364
	INPP5D	Inverse variance weighted (multiplicative random effects)	5	-0.100988	0.124492	0.903944	0.708226	1.15375	0.417249	0.920364
	FNDC1	Inverse variance weighted (multiplicative random effects)	10	-0.0330233	0.0393481	0.967516	0.895704	1.04509	0.401323	0.920364
	RTN4R	Inverse variance weighted (multiplicative random effects)	19	-0.0310359	0.038677	0.969441	0.898667	1.04579	0.4223	0.920364
	THBS2	Inverse variance weighted (multiplicative random effects)	18	-0.0292648	0.0357689	0.971159	0.905406	1.04169	0.413263	0.920364
	FCGR3B	Inverse variance weighted (multiplicative random effects)	23	-0.0251601	0.0312912	0.975154	0.917144	1.03683	0.421362	0.920364
	PTH	Inverse variance weighted (multiplicative random effects)	12	0.0591434	0.0719165	1.06093	0.921444	1.22152	0.410855	0.920364
	S100A16	Inverse variance weighted (multiplicative random effects)	4	-0.0837513	0.101085	0.91966	0.754366	1.12117	0.407375	0.920364
	FAM172A	Inverse variance weighted (multiplicative random effects)	9	-0.0705032	0.0881945	0.931925	0.783986	1.10778	0.424055	0.920364
	GP6	Inverse variance weighted (multiplicative random effects)	12	-0.0524891	0.0627918	0.948865	0.838986	1.07313	0.403199	0.920364
	FCAMR	Inverse variance weighted (multiplicative random effects)	28	-0.030924	0.0375471	0.969549	0.90076	1.04359	0.410163	0.920364
	CD1C	Inverse variance weighted (multiplicative random effects)	37	0.0314021	0.0374267	1.0319	0.958914	1.11044	0.401453	0.920364
	MANSC1	Inverse variance weighted (multiplicative random effects)	31	-0.0457815	0.0552965	0.955251	0.857133	1.0646	0.407712	0.920364
	IGSF21	Inverse variance weighted (multiplicative random effects)	6	-0.0510833	0.0612511	0.950199	0.842707	1.0714	0.404282	0.920364
	AMY2A	Inverse variance weighted (multiplicative random effects)	21	-0.0286035	0.0352736	0.971802	0.906885	1.04137	0.41742	0.920364
	ICAM4	Inverse variance weighted (multiplicative random effects)	28	-0.0178642	0.0215139	0.982294	0.941735	1.0246	0.406336	0.920364
	GNLY	Inverse variance weighted (multiplicative random effects)	26	-0.0245997	0.0302354	0.9757	0.919559	1.03527	0.415871	0.920364
	ANXA3	Inverse variance weighted (multiplicative random effects)	8	-0.0782138	0.0983528	0.924767	0.762628	1.12138	0.426476	0.920364
	HSDL2	Inverse variance weighted (multiplicative random effects)	7	0.026101	0.0328556	1.02644	0.962428	1.09472	0.426953	0.920364
	PDGFRA	Inverse variance weighted (multiplicative random effects)	18	-0.0422192	0.0529467	0.95866	0.864162	1.06349	0.425224	0.920364
	ORM1	Inverse variance weighted (multiplicative random effects)	7	0.0520413	0.0632112	1.05342	0.930668	1.19236	0.410342	0.920364
	SPON1	Inverse variance weighted (multiplicative random effects)	14	-0.0435302	0.0527939	0.957404	0.863289	1.06178	0.409637	0.920364
	LRP1	Inverse variance weighted (multiplicative random effects)	16	-0.0366396	0.0460613	0.964024	0.880804	1.05511	0.42635	0.920364
	IFIT3	Inverse variance weighted (multiplicative random effects)	4	-0.0465336	0.0554166	0.954533	0.856287	1.06405	0.401074	0.920364
	HNRNPK	Inverse variance weighted (multiplicative random effects)	6	-0.141152	0.173019	0.868358	0.618617	1.21892	0.414605	0.920364
	RGS10	Inverse variance weighted (multiplicative random effects)	4	-0.118494	0.14089	0.888257	0.673923	1.17076	0.400329	0.920364
	GPC5	Inverse variance weighted (multiplicative random effects)	27	-0.0274484	0.034325	0.972925	0.909623	1.04063	0.423906	0.920364
	WNT9A	Inverse variance weighted (multiplicative random effects)	4	0.123543	0.15307	1.1315	0.838221	1.52739	0.419606	0.920364
	USO1	Inverse variance weighted (multiplicative random effects)	8	-0.0914203	0.111467	0.912634	0.733523	1.13548	0.412127	0.920364
	FABP1	Inverse variance weighted (multiplicative random effects)	5	-0.0663254	0.0818825	0.935826	0.797068	1.09874	0.417936	0.920364
	FKBPL	Inverse variance weighted (multiplicative random effects)	7	-0.0931232	0.111672	0.911081	0.731981	1.134	0.404337	0.920364
	GGT1	Inverse variance weighted (multiplicative random effects)	14	-0.0461799	0.0550508	0.95487	0.857204	1.06366	0.401548	0.920364
	CA14	Inverse variance weighted (multiplicative random effects)	13	-0.0884612	0.108809	0.915339	0.739541	1.13293	0.416219	0.920364
	ASPN	Inverse variance weighted (multiplicative random effects)	8	-0.0620601	0.0767252	0.939826	0.808608	1.09234	0.418595	0.920364
	ADH4	Inverse variance weighted (multiplicative random effects)	10	0.0451851	0.0537215	1.04622	0.941662	1.16239	0.400293	0.920364
	CLC	Inverse variance weighted (multiplicative random effects)	19	-0.0472132	0.0567893	0.953884	0.853406	1.06619	0.405762	0.920364
	ATG4A	Inverse variance weighted (multiplicative random effects)	4	-0.158486	0.197412	0.853434	0.579602	1.25664	0.422079	0.920364
	HDGFL2	Inverse variance weighted (multiplicative random effects)	4	-0.137363	0.164797	0.871654	0.631054	1.20399	0.404547	0.920364
	TYRP1	Inverse variance weighted (multiplicative random effects)	6	0.100745	0.123397	1.10599	0.86839	1.40861	0.414256	0.920364
	CFI	Inverse variance weighted (multiplicative random effects)	4	0.0524311	0.0641381	1.05383	0.929341	1.19499	0.413659	0.920364
	MMP1	Inverse variance weighted (multiplicative random effects)	28	-0.0295822	0.0371747	0.970851	0.902628	1.04423	0.426171	0.920364
	FKBP14	Inverse variance weighted (multiplicative random effects)	9	-0.0706612	0.0885854	0.931777	0.783262	1.10845	0.425066	0.920364
	NPTX2	Inverse variance weighted (multiplicative random effects)	14	0.0547151	0.0687598	1.05624	0.923066	1.20863	0.426182	0.920364
	LPA	Inverse variance weighted (multiplicative random effects)	7	-0.0175946	0.0211012	0.982559	0.942751	1.02405	0.404381	0.920364
	SCAMP3	Inverse variance weighted (multiplicative random effects)	8	-0.10032	0.122996	0.904548	0.71078	1.15114	0.414711	0.920364
	CD33	Inverse variance weighted (multiplicative random effects)	16	-0.0422587	0.0505302	0.958622	0.868231	1.05842	0.402983	0.920364
	CD5	Inverse variance weighted (multiplicative random effects)	15	-0.0560238	0.0682054	0.945517	0.827202	1.08075	0.41142	0.920364
	EPHA1	Inverse variance weighted (multiplicative random effects)	11	-0.0535531	0.0675008	0.947856	0.830394	1.08193	0.427562	0.92066
	OXCT1	Inverse variance weighted (multiplicative random effects)	7	-0.0824644	0.105666	0.920844	0.748586	1.13274	0.435139	0.92082
	SIRPB1	Inverse variance weighted (multiplicative random effects)	20	0.0221629	0.028005	1.02241	0.967803	1.0801	0.428716	0.92082
	PPM1F	Inverse variance weighted (multiplicative random effects)	9	-0.0830935	0.106358	0.920265	0.7471	1.13357	0.434649	0.92082
	KYNU	Inverse variance weighted (multiplicative random effects)	11	0.0498284	0.0637025	1.05109	0.927717	1.19087	0.434094	0.92082
	GIP	Inverse variance weighted (multiplicative random effects)	6	0.0790625	0.101061	1.08227	0.887793	1.31935	0.434024	0.92082
	RAB11FIP3	Inverse variance weighted (multiplicative random effects)	5	-0.110761	0.141518	0.895152	0.678319	1.1813	0.433825	0.92082
	NFU1	Inverse variance weighted (multiplicative random effects)	10	-0.0806227	0.102224	0.922542	0.755043	1.1272	0.430294	0.92082
	PAFAH2	Inverse variance weighted (multiplicative random effects)	4	-0.0746496	0.0952425	0.928069	0.770031	1.11854	0.433167	0.92082
	NBL1	Inverse variance weighted (multiplicative random effects)	9	0.0822721	0.104983	1.08575	0.883826	1.33381	0.433235	0.92082
	LBP	Inverse variance weighted (multiplicative random effects)	9	-0.0128776	0.0164644	0.987205	0.955856	1.01958	0.434129	0.92082
	PROCR	Inverse variance weighted (multiplicative random effects)	4	-0.0251296	0.0321915	0.975184	0.915555	1.0387	0.435021	0.92082
	CDKN1A	Inverse variance weighted (multiplicative random effects)	13	0.0721707	0.0920794	1.07484	0.897354	1.28743	0.433165	0.92082
	CLEC4A	Inverse variance weighted (multiplicative random effects)	22	0.0445388	0.0565674	1.04555	0.935819	1.16814	0.431072	0.92082
	TNFRSF12A	Inverse variance weighted (multiplicative random effects)	12	0.0541189	0.0686322	1.05561	0.922747	1.2076	0.430383	0.92082
	PCDHB15	Inverse variance weighted (multiplicative random effects)	18	-0.0266804	0.0340157	0.973672	0.910874	1.0408	0.43283	0.92082
	CD109	Inverse variance weighted (multiplicative random effects)	20	-0.0232487	0.0294914	0.977019	0.922146	1.03516	0.430508	0.92082
	MTUS1	Inverse variance weighted (multiplicative random effects)	6	-0.086159	0.109992	0.917448	0.739528	1.13817	0.43344	0.92082
	PTGES2	Inverse variance weighted (multiplicative random effects)	6	-0.102532	0.13051	0.902549	0.698841	1.16564	0.432087	0.92082
	IL6	Inverse variance weighted (multiplicative random effects)	5	0.0479921	0.0606852	1.04916	0.931508	1.18168	0.429039	0.92082
	KIR3DL2	Inverse variance weighted	2	0.17316	0.222289	1.18906	0.769105	1.83831	0.435989	0.920949
	TBCA	Inverse variance weighted (multiplicative random effects)	8	-0.0867424	0.111309	0.916913	0.737191	1.14045	0.435808	0.920949
	EPHX2	Inverse variance weighted	2	-0.0847082	0.110413	0.91878	0.739991	1.14077	0.442964	0.921834
	MAPRE3	Inverse variance weighted (multiplicative random effects)	4	-0.0748089	0.0972017	0.927921	0.766957	1.12267	0.441522	0.921834
	RGCC	Inverse variance weighted (multiplicative random effects)	7	-0.0926845	0.120311	0.911481	0.720007	1.15388	0.44108	0.921834
	FCER1A	Inverse variance weighted (multiplicative random effects)	5	0.0342646	0.0441954	1.03486	0.948989	1.1285	0.438163	0.921834
	SDK2	Inverse variance weighted (multiplicative random effects)	9	-0.0334626	0.0432311	0.967091	0.888522	1.05261	0.438907	0.921834
	CLEC1A	Inverse variance weighted (multiplicative random effects)	15	-0.0220225	0.0283446	0.978218	0.925355	1.0341	0.437183	0.921834
	CCL19	Inverse variance weighted (multiplicative random effects)	9	-0.0717055	0.0929673	0.930805	0.775753	1.11685	0.44053	0.921834
	IL15	Inverse variance weighted (multiplicative random effects)	34	0.0332664	0.0432653	1.03383	0.949772	1.12532	0.441957	0.921834
	RNASE3	Inverse variance weighted (multiplicative random effects)	11	-0.0495062	0.0643977	0.951699	0.838848	1.07973	0.442037	0.921834
	SESTD1	Inverse variance weighted (multiplicative random effects)	4	-0.0992057	0.128444	0.905556	0.704014	1.1648	0.4399	0.921834
	NRGN	Inverse variance weighted (multiplicative random effects)	11	-0.0591323	0.0770956	0.942582	0.81039	1.09634	0.443081	0.921834
	ADAMTS15	Inverse variance weighted (multiplicative random effects)	11	-0.0610007	0.0787886	0.940823	0.806198	1.09793	0.438793	0.921834
	PRKRA	Inverse variance weighted (multiplicative random effects)	9	-0.0898369	0.11564	0.91408	0.728702	1.14662	0.437237	0.921834
	GPIHBP1	Inverse variance weighted (multiplicative random effects)	6	-0.0336183	0.0438354	0.966941	0.887332	1.05369	0.443129	0.921834
	CXCL1	Inverse variance weighted (multiplicative random effects)	20	-0.0335304	0.0435208	0.967025	0.887958	1.05313	0.441035	0.921834
	AMY2B	Inverse variance weighted (multiplicative random effects)	19	-0.0284159	0.0367964	0.971984	0.904352	1.04467	0.439967	0.921834
	RNASE10	Inverse variance weighted (multiplicative random effects)	7	-0.0100879	0.0129977	0.989963	0.965061	1.01551	0.437672	0.921834
	CTSC	Inverse variance weighted (multiplicative random effects)	14	0.0151798	0.0198634	1.0153	0.976527	1.0556	0.444742	0.92272
	SWAP70	Inverse variance weighted (multiplicative random effects)	4	0.0613493	0.0801945	1.06327	0.908617	1.24425	0.444268	0.92272
	OXT	Inverse variance weighted (multiplicative random effects)	18	-0.0316946	0.0414571	0.968802	0.893195	1.05081	0.44456	0.92272
	PNPT1	Inverse variance weighted	3	-0.0874677	0.11463	0.916248	0.731877	1.14707	0.445439	0.923345
	APOD	Inverse variance weighted (multiplicative random effects)	15	-0.0432462	0.0567402	0.957676	0.85688	1.07033	0.445953	0.92359
	GFRA2	Inverse variance weighted (multiplicative random effects)	13	0.0251642	0.0330456	1.02548	0.961169	1.0941	0.44636	0.923612
	ANGPT1	Inverse variance weighted (multiplicative random effects)	34	-0.0283553	0.037335	0.972043	0.903452	1.04584	0.447563	0.923906
	SELENOP	Inverse variance weighted (multiplicative random effects)	4	-0.103052	0.135622	0.90208	0.691514	1.17676	0.447344	0.923906
	CD22	Inverse variance weighted (multiplicative random effects)	34	-0.0307859	0.0405466	0.969683	0.895604	1.04989	0.44769	0.923906
	C1QTNF6	Inverse variance weighted	2	0.142442	0.187788	1.15309	0.798019	1.66613	0.448136	0.924008
	EGFLAM	Inverse variance weighted (multiplicative random effects)	8	-0.0310249	0.0409518	0.969451	0.894679	1.05047	0.448692	0.924337
	NUBP1	Inverse variance weighted	2	-0.144613	0.205191	0.865357	0.578806	1.29377	0.480954	0.9254
	ADAM12	Inverse variance weighted	3	0.103764	0.14573	1.10934	0.833712	1.47609	0.476447	0.9254
	EZR	Inverse variance weighted	3	0.0999177	0.133889	1.10508	0.850011	1.43669	0.455504	0.9254
	TXNL1	Inverse variance weighted	2	0.139737	0.188739	1.14997	0.794381	1.66474	0.459074	0.9254
	FABP4	Inverse variance weighted	2	0.106926	0.145254	1.11285	0.837133	1.47938	0.46165	0.9254
	IL6	Inverse variance weighted	3	0.0694715	0.0953391	1.07194	0.889235	1.29219	0.466199	0.9254
	ACOX1	Inverse variance weighted	3	-0.156284	0.220398	0.855316	0.555291	1.31745	0.478263	0.9254
	FES	Inverse variance weighted	3	0.0623853	0.0839498	1.06437	0.902888	1.25474	0.457405	0.9254
	AK1	Inverse variance weighted	2	-0.118654	0.168228	0.888115	0.638661	1.235	0.480613	0.9254
	DLG4	Inverse variance weighted	3	0.220992	0.30893	1.24731	0.680783	2.2853	0.474396	0.9254
	PGLYRP4	Inverse variance weighted (multiplicative random effects)	8	0.0255753	0.0361475	1.02591	0.955736	1.10123	0.47924	0.9254
	EPHA2	Inverse variance weighted (multiplicative random effects)	12	-0.0475638	0.0665592	0.95355	0.836926	1.08642	0.474851	0.9254
	PSTPIP2	Inverse variance weighted (multiplicative random effects)	7	-0.0656864	0.0929105	0.936424	0.780523	1.12347	0.479575	0.9254
	EEF1D	Inverse variance weighted (multiplicative random effects)	8	-0.0841545	0.111893	0.919289	0.738256	1.14471	0.451992	0.9254
	SORD	Inverse variance weighted (multiplicative random effects)	6	-0.0786578	0.105196	0.924356	0.752134	1.13601	0.454624	0.9254
	AIFM1	Inverse variance weighted (multiplicative random effects)	4	-0.0834328	0.1115	0.919953	0.739357	1.14466	0.454295	0.9254
	ANXA11	Inverse variance weighted (multiplicative random effects)	7	-0.0758748	0.104073	0.926932	0.755891	1.13668	0.465971	0.9254
	GP1BA	Inverse variance weighted (multiplicative random effects)	33	-0.0351822	0.0494787	0.965429	0.8762	1.06375	0.477048	0.9254
	OMD	Inverse variance weighted (multiplicative random effects)	21	-0.0571701	0.0787217	0.944433	0.809398	1.102	0.467697	0.9254
	IGDCC4	Inverse variance weighted (multiplicative random effects)	21	0.0441594	0.0609932	1.04515	0.927384	1.17787	0.469063	0.9254
	PER3	Inverse variance weighted (multiplicative random effects)	11	0.0338833	0.0472896	1.03446	0.942891	1.13493	0.473679	0.9254
	NAP1L4	Inverse variance weighted (multiplicative random effects)	10	0.037152	0.0499117	1.03785	0.941129	1.14451	0.456662	0.9254
	MGLL	Inverse variance weighted (multiplicative random effects)	9	-0.0562019	0.0781389	0.945348	0.811108	1.10181	0.471983	0.9254
	S100A13	Inverse variance weighted (multiplicative random effects)	5	-0.046427	0.0616334	0.954634	0.846006	1.07721	0.451283	0.9254
	ROBO1	Inverse variance weighted (multiplicative random effects)	24	-0.0376532	0.0507666	0.963047	0.871834	1.0638	0.458273	0.9254
	KAZN	Inverse variance weighted (multiplicative random effects)	4	-0.0534937	0.0752768	0.947912	0.817883	1.09861	0.477315	0.9254
	ENPP2	Inverse variance weighted (multiplicative random effects)	21	-0.0405828	0.0559197	0.96023	0.860548	1.07146	0.468003	0.9254
	CLSTN2	Inverse variance weighted (multiplicative random effects)	17	-0.0297052	0.0398523	0.970732	0.897793	1.0496	0.456041	0.9254
	AFAP1	Inverse variance weighted (multiplicative random effects)	10	0.0236047	0.0320391	1.02389	0.961566	1.09024	0.461277	0.9254
	ADAM22	Inverse variance weighted (multiplicative random effects)	16	-0.0336185	0.0476652	0.96694	0.880696	1.06163	0.48062	0.9254
	LRG1	Inverse variance weighted (multiplicative random effects)	9	-0.0419812	0.0590069	0.958888	0.854162	1.07645	0.476797	0.9254
	PRR4	Inverse variance weighted (multiplicative random effects)	18	0.02815	0.0397521	1.02855	0.951454	1.11189	0.478859	0.9254
	CCL27	Inverse variance weighted (multiplicative random effects)	17	0.0346055	0.046308	1.03521	0.94539	1.13357	0.454889	0.9254
	KLRK1	Inverse variance weighted (multiplicative random effects)	14	-0.0288851	0.0402533	0.971528	0.897824	1.05128	0.473015	0.9254
	PTPRS	Inverse variance weighted (multiplicative random effects)	16	0.0253994	0.0360268	1.02572	0.955794	1.10077	0.4808	0.9254
	ENO1	Inverse variance weighted (multiplicative random effects)	10	-0.0513305	0.0705838	0.949965	0.827228	1.09091	0.467086	0.9254
	EBI3	Inverse variance weighted (multiplicative random effects)	34	-0.0263956	0.0356127	0.97395	0.908286	1.04436	0.458581	0.9254
	LILRB2	Inverse variance weighted (multiplicative random effects)	24	0.0135216	0.0191776	1.01361	0.976221	1.05244	0.480767	0.9254
	TAB2	Inverse variance weighted (multiplicative random effects)	4	-0.123496	0.167503	0.883825	0.63648	1.22729	0.460954	0.9254
	PCSK9	Inverse variance weighted (multiplicative random effects)	16	-0.0196184	0.0266263	0.980573	0.930712	1.03311	0.46124	0.9254
	VWC2	Inverse variance weighted (multiplicative random effects)	14	0.0242957	0.0326346	1.02459	0.961108	1.09227	0.456588	0.9254
	CDH1	Inverse variance weighted (multiplicative random effects)	16	-0.0213264	0.0301995	0.978899	0.922639	1.03859	0.480075	0.9254
	IL1R2	Inverse variance weighted (multiplicative random effects)	29	0.0250713	0.0351998	1.02539	0.95703	1.09863	0.476305	0.9254
	DNAJB1	Inverse variance weighted (multiplicative random effects)	12	0.0604514	0.082065	1.06232	0.904479	1.2477	0.461348	0.9254
	SERPIND1	Inverse variance weighted (multiplicative random effects)	19	0.0267527	0.0359491	1.02711	0.957234	1.10209	0.456766	0.9254
	FTCD	Inverse variance weighted (multiplicative random effects)	8	0.0851097	0.119418	1.08884	0.861612	1.37598	0.476029	0.9254
	AMY1A	Inverse variance weighted (multiplicative random effects)	21	0.0222535	0.0299841	1.0225	0.964143	1.0844	0.457982	0.9254
	BPIFA2	Inverse variance weighted (multiplicative random effects)	29	-0.021242	0.0295175	0.978982	0.923951	1.03729	0.471746	0.9254
	CSF2RB	Inverse variance weighted (multiplicative random effects)	12	-0.0172249	0.0239667	0.982923	0.937818	1.0302	0.472326	0.9254
	CD28	Inverse variance weighted (multiplicative random effects)	20	-0.0370933	0.0517569	0.963586	0.870631	1.06647	0.473569	0.9254
	SEMA4C	Inverse variance weighted (multiplicative random effects)	7	-0.079931	0.109001	0.92318	0.745594	1.14306	0.463374	0.9254
	SCGB1A1	Inverse variance weighted (multiplicative random effects)	39	0.0222149	0.0299252	1.02246	0.964217	1.08423	0.457876	0.9254
	NID2	Inverse variance weighted (multiplicative random effects)	28	0.0186879	0.0261243	1.01886	0.968007	1.07239	0.474395	0.9254
	PCDH7	Inverse variance weighted (multiplicative random effects)	6	0.125626	0.177396	1.13386	0.800859	1.60532	0.478841	0.9254
	NEFL	Inverse variance weighted (multiplicative random effects)	6	0.0950057	0.126178	1.09967	0.858728	1.4082	0.451479	0.9254
	STAU1	Inverse variance weighted (multiplicative random effects)	4	-0.119838	0.168823	0.887064	0.637162	1.23498	0.477799	0.9254
	CASP1	Inverse variance weighted (multiplicative random effects)	4	0.0339079	0.047712	1.03449	0.942134	1.1359	0.477284	0.9254
	PCBD1	Inverse variance weighted (multiplicative random effects)	7	-0.0660522	0.0890076	0.936082	0.786229	1.1145	0.458029	0.9254
	PDCD1	Inverse variance weighted (multiplicative random effects)	27	-0.0364899	0.0515686	0.964168	0.871478	1.06672	0.479195	0.9254
	SSNA1	Inverse variance weighted (multiplicative random effects)	9	-0.0889894	0.119911	0.914855	0.723239	1.15724	0.45801	0.9254
	MIA	Inverse variance weighted (multiplicative random effects)	17	-0.0163013	0.0227477	0.983831	0.94093	1.02869	0.473614	0.9254
	NGRN	Inverse variance weighted (multiplicative random effects)	5	0.0728402	0.100516	1.07556	0.883229	1.30977	0.468658	0.9254
	CAMSAP1	Inverse variance weighted (multiplicative random effects)	4	-0.112431	0.149508	0.893659	0.666665	1.19794	0.452048	0.9254
	STX16	Inverse variance weighted (multiplicative random effects)	5	0.10636	0.145772	1.11222	0.83581	1.48005	0.465617	0.9254
	CDH5	Inverse variance weighted (multiplicative random effects)	22	-0.0217695	0.0300616	0.978466	0.922479	1.03785	0.468965	0.9254
	IMPACT	Inverse variance weighted (multiplicative random effects)	5	-0.14849	0.210362	0.862009	0.570752	1.30189	0.480264	0.9254
	TSHB	Inverse variance weighted (multiplicative random effects)	31	0.0276452	0.0366673	1.02803	0.956741	1.10463	0.450882	0.9254
	RSPO3	Inverse variance weighted (multiplicative random effects)	11	0.0570613	0.0791407	1.05872	0.906599	1.23637	0.470903	0.9254
	PCDH9	Inverse variance weighted (multiplicative random effects)	21	-0.0330702	0.0459914	0.967471	0.884075	1.05873	0.472109	0.9254
	ARG2	Inverse variance weighted (multiplicative random effects)	4	0.1217	0.168689	1.12942	0.811453	1.57197	0.470633	0.9254
	BNIP3L	Inverse variance weighted (multiplicative random effects)	6	-0.0933012	0.129225	0.910919	0.707101	1.17349	0.47029	0.9254
	SCGN	Inverse variance weighted (multiplicative random effects)	10	-0.0302304	0.0421862	0.970222	0.893226	1.05385	0.473624	0.9254
	C1QA	Inverse variance weighted (multiplicative random effects)	26	-0.0276269	0.038416	0.972751	0.902197	1.04882	0.472049	0.9254
	AGRP	Inverse variance weighted (multiplicative random effects)	23	0.0408842	0.0558149	1.04173	0.933781	1.16216	0.463866	0.9254
	NAA10	Inverse variance weighted (multiplicative random effects)	4	-0.139377	0.197324	0.8699	0.590886	1.28066	0.479979	0.9254
	HSPB1	Inverse variance weighted (multiplicative random effects)	12	-0.0411983	0.0557419	0.959639	0.860319	1.07042	0.459852	0.9254
	DDR1	Inverse variance weighted (multiplicative random effects)	19	-0.0279099	0.0372182	0.972476	0.904062	1.04607	0.453316	0.9254
	ARL2BP	Inverse variance weighted (multiplicative random effects)	6	-0.0603376	0.0841862	0.941447	0.798243	1.11034	0.473549	0.9254
	PDGFRB	Inverse variance weighted (multiplicative random effects)	12	0.00960613	0.0135882	1.00965	0.983117	1.0369	0.479601	0.9254
	CES2	Inverse variance weighted (multiplicative random effects)	7	0.0884481	0.123235	1.09248	0.85805	1.39095	0.47293	0.9254
	PTS	Inverse variance weighted (multiplicative random effects)	6	0.0272034	0.0386391	1.02758	0.952629	1.10842	0.48141	0.925514
	AREG	Inverse variance weighted (multiplicative random effects)	7	-0.0683189	0.0971478	0.933963	0.772033	1.12986	0.481902	0.925669
	CNTN3	Inverse variance weighted (multiplicative random effects)	31	0.0253896	0.036135	1.02571	0.955582	1.10099	0.482285	0.925669
	CCL7	Inverse variance weighted (multiplicative random effects)	8	-0.0308532	0.0439812	0.969618	0.889535	1.05691	0.482986	0.926253
	TALDO1	Inverse variance weighted (multiplicative random effects)	8	-0.0884861	0.126265	0.915316	0.714648	1.17233	0.483431	0.926343
	TRIM25	Inverse variance weighted	2	-0.0870774	0.125133	0.916606	0.717244	1.17138	0.486506	0.926905
	CCL22	Inverse variance weighted (multiplicative random effects)	14	-0.0531805	0.0762032	0.948209	0.816655	1.10095	0.485253	0.926905
	CA5A	Inverse variance weighted (multiplicative random effects)	14	0.0397306	0.0570457	1.04053	0.930457	1.16362	0.486135	0.926905
	TNFSF12	Inverse variance weighted (multiplicative random effects)	33	0.0283195	0.0404819	1.02872	0.950255	1.11367	0.484202	0.926905
	CLUL1	Inverse variance weighted (multiplicative random effects)	16	-0.0240336	0.0344611	0.976253	0.912491	1.04447	0.485545	0.926905
	GORASP2	Inverse variance weighted (multiplicative random effects)	7	0.0956255	0.136808	1.10035	0.841542	1.43874	0.484568	0.926905
	OLFM4	Inverse variance weighted (multiplicative random effects)	21	-0.0165923	0.0238356	0.983545	0.938652	1.03058	0.486359	0.926905
	CHAD	Inverse variance weighted (multiplicative random effects)	16	0.0399566	0.0575866	1.04077	0.929682	1.16512	0.487775	0.927807
	GRHPR	Inverse variance weighted (multiplicative random effects)	10	-0.0445452	0.0641592	0.956432	0.843414	1.0846	0.487498	0.927807
	IRAG2	Inverse variance weighted	3	-0.0959814	0.13906	0.908481	0.691744	1.19313	0.490059	0.930634
	SCT	Inverse variance weighted	3	0.110403	0.159941	1.11673	0.816212	1.52789	0.490021	0.930634
	GNPDA1	Inverse variance weighted	3	-0.0851965	0.124263	0.918332	0.719822	1.17159	0.492956	0.931583
	KLK13	Inverse variance weighted (multiplicative random effects)	17	0.0240181	0.0349143	1.02431	0.956558	1.09686	0.491507	0.931583
	CHGA	Inverse variance weighted (multiplicative random effects)	8	0.0389429	0.0566916	1.03971	0.93037	1.1619	0.49213	0.931583
	SFTPD	Inverse variance weighted (multiplicative random effects)	27	0.0170399	0.0248439	1.01719	0.968842	1.06794	0.492789	0.931583
	ENO2	Inverse variance weighted (multiplicative random effects)	14	-0.0371123	0.0539293	0.963568	0.866915	1.071	0.491348	0.931583
	MITD1	Inverse variance weighted (multiplicative random effects)	7	0.0697242	0.101633	1.07221	0.878555	1.30856	0.49269	0.931583
	NTproBNP	Inverse variance weighted (multiplicative random effects)	13	0.0358716	0.0523887	1.03652	0.935373	1.14861	0.493521	0.931895
	RGMA	Inverse variance weighted (multiplicative random effects)	37	-0.0172271	0.0252244	0.98292	0.935507	1.03274	0.494635	0.933225
	TNFRSF1A	Inverse variance weighted (multiplicative random effects)	8	-0.0561143	0.0822466	0.945431	0.804674	1.11081	0.495068	0.933225
	COL4A1	Inverse variance weighted (multiplicative random effects)	14	-0.0248093	0.036393	0.975496	0.908337	1.04762	0.495426	0.933225
	CEP170	Inverse variance weighted	2	-0.0932478	0.13894	0.910968	0.693801	1.19611	0.502132	0.935065
	TSC1	Inverse variance weighted	2	0.145852	0.215129	1.15702	0.758964	1.76386	0.497788	0.935065
	IL12RB2	Inverse variance weighted	3	0.17461	0.258454	1.19078	0.717517	1.97621	0.499297	0.935065
	MYOM2	Inverse variance weighted	3	0.0828514	0.122448	1.08638	0.854579	1.38106	0.498643	0.935065
	PIBF1	Inverse variance weighted (multiplicative random effects)	8	-0.0544587	0.0818026	0.946998	0.806709	1.11168	0.505582	0.935065
	PNLIPRP1	Inverse variance weighted (multiplicative random effects)	37	0.0167874	0.0247272	1.01693	0.968819	1.06743	0.497199	0.935065
	DDC	Inverse variance weighted (multiplicative random effects)	15	0.0259661	0.0386867	1.02631	0.951363	1.10715	0.502099	0.935065
	IL3RA	Inverse variance weighted (multiplicative random effects)	7	-0.0413728	0.0614031	0.959471	0.850677	1.08218	0.500445	0.935065
	BSG	Inverse variance weighted (multiplicative random effects)	17	0.0441894	0.0659177	1.04518	0.918504	1.18933	0.502621	0.935065
	CEACAM8	Inverse variance weighted (multiplicative random effects)	23	0.0289235	0.0431209	1.02935	0.945924	1.12013	0.502377	0.935065
	ENG	Inverse variance weighted (multiplicative random effects)	14	0.0270898	0.040298	1.02746	0.949429	1.1119	0.501433	0.935065
	CDH17	Inverse variance weighted (multiplicative random effects)	28	-0.0163034	0.0240692	0.983829	0.938494	1.03135	0.49818	0.935065
	FGFBP2	Inverse variance weighted (multiplicative random effects)	25	0.0135422	0.0203414	1.01363	0.974017	1.05486	0.505574	0.935065
	CILP	Inverse variance weighted (multiplicative random effects)	11	0.0405364	0.0607231	1.04137	0.92452	1.17299	0.504414	0.935065
	GALNT2	Inverse variance weighted (multiplicative random effects)	19	-0.0215574	0.031942	0.978673	0.919281	1.0419	0.499743	0.935065
	ADGRD1	Inverse variance weighted (multiplicative random effects)	26	0.0165979	0.0244485	1.01674	0.969164	1.06664	0.497206	0.935065
	TNFSF11	Inverse variance weighted (multiplicative random effects)	18	-0.0267888	0.0400648	0.973567	0.90004	1.0531	0.503727	0.935065
	DNAJA2	Inverse variance weighted (multiplicative random effects)	6	-0.0783748	0.117289	0.924618	0.734723	1.16359	0.503995	0.935065
	TIMP3	Inverse variance weighted (multiplicative random effects)	34	-0.0201458	0.0301882	0.980056	0.923749	1.03979	0.504555	0.935065
	DKK3	Inverse variance weighted (multiplicative random effects)	16	-0.0216686	0.0321411	0.978564	0.91882	1.04219	0.500201	0.935065
	GZMH	Inverse variance weighted (multiplicative random effects)	16	0.0210748	0.0316045	1.0213	0.959954	1.08656	0.504881	0.935065
	PDIA5	Inverse variance weighted (multiplicative random effects)	5	0.0395866	0.0594691	1.04038	0.925915	1.169	0.505625	0.935065
	PLA2G15	Inverse variance weighted (multiplicative random effects)	25	-0.0264631	0.039491	0.973884	0.901346	1.05226	0.502791	0.935065
	MAX	Inverse variance weighted (multiplicative random effects)	7	-0.0506037	0.0761084	0.950655	0.818914	1.10359	0.50612	0.93524
	ALDH5A1	Inverse variance weighted	3	0.0522404	0.079436	1.05363	0.901717	1.23113	0.510769	0.935673
	ADA2	Inverse variance weighted (multiplicative random effects)	19	-0.0333443	0.0503765	0.967206	0.876269	1.06758	0.508035	0.935673
	CEACAM6	Inverse variance weighted (multiplicative random effects)	31	-0.0271369	0.0410798	0.973228	0.897939	1.05483	0.508875	0.935673
	PZP	Inverse variance weighted (multiplicative random effects)	11	0.0864482	0.131179	1.09029	0.843106	1.40996	0.509889	0.935673
	CPA2	Inverse variance weighted (multiplicative random effects)	20	-0.0254113	0.0386328	0.974909	0.903814	1.0516	0.51069	0.935673
	WFDC2	Inverse variance weighted (multiplicative random effects)	6	-0.0446794	0.0678435	0.956304	0.837233	1.09231	0.510175	0.935673
	MARS1	Inverse variance weighted (multiplicative random effects)	8	-0.0762866	0.115064	0.926551	0.739478	1.16095	0.507334	0.935673
	TGFA	Inverse variance weighted (multiplicative random effects)	11	-0.0457514	0.0690422	0.955279	0.834373	1.09371	0.507549	0.935673
	SAA4	Inverse variance weighted (multiplicative random effects)	6	-0.0435247	0.0661202	0.957409	0.841036	1.08988	0.510367	0.935673
	DPEP1	Inverse variance weighted (multiplicative random effects)	24	-0.0247547	0.037555	0.975549	0.90632	1.05007	0.509794	0.935673
	VASP	Inverse variance weighted (multiplicative random effects)	6	-0.0767198	0.116649	0.926149	0.736865	1.16406	0.51073	0.935673
	IGHMBP2	Inverse variance weighted	2	-0.0874391	0.137212	0.916275	0.70021	1.19901	0.52396	0.939631
	GIGYF2	Inverse variance weighted	3	0.144583	0.231714	1.15556	0.733758	1.81983	0.532645	0.939631
	SV2A	Inverse variance weighted	3	0.0513329	0.0814855	1.05267	0.897288	1.23497	0.528719	0.939631
	PSME2	Inverse variance weighted	2	-0.186542	0.301697	0.829824	0.459385	1.49898	0.536372	0.939631
	TLR4	Inverse variance weighted	2	0.0378659	0.0599527	1.03859	0.923448	1.16809	0.52765	0.939631
	CGB3	Inverse variance weighted	3	0.0757078	0.120735	1.07865	0.851349	1.36663	0.530621	0.939631
	DNAJB8	Inverse variance weighted	2	-0.109411	0.183872	0.896362	0.625127	1.28528	0.551819	0.939631
	TIMP2	Inverse variance weighted	3	0.0625961	0.104085	1.0646	0.868133	1.30552	0.547577	0.939631
	GPR101	Inverse variance weighted	2	-0.0849383	0.140194	0.918569	0.697872	1.20906	0.544606	0.939631
	PCOLCE	Inverse variance weighted	2	0.0865491	0.139239	1.0904	0.829975	1.43255	0.534215	0.939631
	YJU2	Inverse variance weighted	3	-0.212932	0.352675	0.808211	0.404876	1.61335	0.546002	0.939631
	UROS	Inverse variance weighted	2	0.0635291	0.0983571	1.06559	0.878754	1.29215	0.518342	0.939631
	MYL4	Inverse variance weighted	2	-0.0662103	0.108527	0.935934	0.756598	1.15778	0.541809	0.939631
	HMGCL	Inverse variance weighted	2	0.122329	0.19663	1.13013	0.768691	1.6615	0.533858	0.939631
	GCHFR	Inverse variance weighted	3	0.0699958	0.107866	1.0725	0.868124	1.325	0.516393	0.939631
	CARHSP1	Inverse variance weighted	2	-0.116336	0.195013	0.890176	0.607403	1.30459	0.550804	0.939631
	FDX1	Inverse variance weighted	3	0.185845	0.312016	1.20424	0.653308	2.21975	0.551425	0.939631
	DCBLD2	Inverse variance weighted (multiplicative random effects)	29	0.0238892	0.0396345	1.02418	0.947627	1.10691	0.546683	0.939631
	TCL1A	Inverse variance weighted (multiplicative random effects)	37	-0.0212833	0.0353497	0.978942	0.913412	1.04917	0.547122	0.939631
	AIF1L	Inverse variance weighted (multiplicative random effects)	4	-0.0157112	0.0253505	0.984412	0.936694	1.03456	0.535417	0.939631
	LGMN	Inverse variance weighted (multiplicative random effects)	32	-0.0200309	0.033609	0.980168	0.917682	1.04691	0.551176	0.939631
	UFD1	Inverse variance weighted (multiplicative random effects)	6	0.0789558	0.122844	1.08216	0.850596	1.37676	0.520397	0.939631
	LACTB2	Inverse variance weighted (multiplicative random effects)	8	-0.0659802	0.106895	0.936149	0.759197	1.15435	0.537074	0.939631
	CDON	Inverse variance weighted (multiplicative random effects)	10	-0.0665164	0.111886	0.935648	0.751403	1.16507	0.552176	0.939631
	ITGB5	Inverse variance weighted (multiplicative random effects)	14	-0.042016	0.0672316	0.958854	0.840474	1.09391	0.532008	0.939631
	ROBO2	Inverse variance weighted (multiplicative random effects)	15	-0.0527237	0.086337	0.948642	0.80096	1.12355	0.541416	0.939631
	FCRL3	Inverse variance weighted (multiplicative random effects)	12	-0.0230118	0.0370109	0.977251	0.90887	1.05078	0.534102	0.939631
	CNTN5	Inverse variance weighted (multiplicative random effects)	20	-0.0202435	0.0324205	0.97996	0.919626	1.04425	0.532363	0.939631
	CRYBB2	Inverse variance weighted (multiplicative random effects)	21	-0.0237888	0.036956	0.976492	0.908262	1.04985	0.519767	0.939631
	GRPEL1	Inverse variance weighted (multiplicative random effects)	7	-0.0792815	0.133909	0.92378	0.71053	1.20103	0.553815	0.939631
	MOG	Inverse variance weighted (multiplicative random effects)	6	0.0482179	0.0754576	1.0494	0.905128	1.21667	0.522819	0.939631
	ERBB2	Inverse variance weighted (multiplicative random effects)	20	0.0393429	0.0611217	1.04013	0.922696	1.1725	0.519782	0.939631
	AXIN1	Inverse variance weighted (multiplicative random effects)	6	-0.0547017	0.08953	0.946768	0.79439	1.12837	0.541208	0.939631
	CEACAM21	Inverse variance weighted (multiplicative random effects)	19	-0.0101857	0.0156593	0.989866	0.959946	1.02072	0.515398	0.939631
	TP53I3	Inverse variance weighted (multiplicative random effects)	8	0.0215429	0.0363591	1.02178	0.951495	1.09725	0.553514	0.939631
	IL34	Inverse variance weighted (multiplicative random effects)	12	-0.0170805	0.0286756	0.983065	0.929336	1.0399	0.551412	0.939631
	UROD	Inverse variance weighted (multiplicative random effects)	9	0.0448457	0.0692202	1.04587	0.913177	1.19784	0.517069	0.939631
	SH2B3	Inverse variance weighted (multiplicative random effects)	8	-0.0591277	0.0968003	0.942586	0.779692	1.13951	0.541318	0.939631
	IL19	Inverse variance weighted (multiplicative random effects)	7	-0.0158356	0.0262459	0.984289	0.934936	1.03625	0.546274	0.939631
	THBS4	Inverse variance weighted (multiplicative random effects)	16	-0.036039	0.0600372	0.964603	0.857519	1.08506	0.548321	0.939631
	APEX1	Inverse variance weighted (multiplicative random effects)	6	0.0313947	0.0504227	1.03189	0.93479	1.13908	0.533527	0.939631
	EFNA1	Inverse variance weighted (multiplicative random effects)	8	0.0336032	0.052917	1.03417	0.932287	1.1472	0.525418	0.939631
	RABEP1	Inverse variance weighted (multiplicative random effects)	6	-0.0616291	0.0963801	0.940232	0.778385	1.13573	0.522538	0.939631
	NUB1	Inverse variance weighted (multiplicative random effects)	11	-0.0447197	0.0705636	0.956265	0.832748	1.0981	0.526244	0.939631
	TNFSF13	Inverse variance weighted (multiplicative random effects)	11	0.0218866	0.0344167	1.02213	0.955453	1.09346	0.524822	0.939631
	C4BPB	Inverse variance weighted (multiplicative random effects)	26	-0.0318279	0.0513518	0.968673	0.875923	1.07124	0.535388	0.939631
	PRTN3	Inverse variance weighted (multiplicative random effects)	28	-0.0209499	0.0329927	0.979268	0.917947	1.04469	0.525438	0.939631
	PLXNA4	Inverse variance weighted (multiplicative random effects)	10	0.0393528	0.0643457	1.04014	0.916893	1.17995	0.540812	0.939631
	PCDH17	Inverse variance weighted (multiplicative random effects)	20	-0.0202387	0.0328622	0.979965	0.918835	1.04516	0.537985	0.939631
	PLA2G1B	Inverse variance weighted (multiplicative random effects)	28	-0.0262132	0.0415348	0.974127	0.897967	1.05675	0.527965	0.939631
	FCRL1	Inverse variance weighted (multiplicative random effects)	40	-0.0229677	0.0357071	0.977294	0.911236	1.04814	0.520078	0.939631
	TNFRSF8	Inverse variance weighted (multiplicative random effects)	16	0.0398577	0.0638753	1.04066	0.918202	1.17946	0.532633	0.939631
	CCL17	Inverse variance weighted (multiplicative random effects)	34	0.0165795	0.0270172	1.01672	0.964279	1.07201	0.539437	0.939631
	B4GAT1	Inverse variance weighted (multiplicative random effects)	19	0.0219941	0.0365442	1.02224	0.951579	1.09814	0.547275	0.939631
	EGFL7	Inverse variance weighted (multiplicative random effects)	36	0.0239363	0.0390205	1.02423	0.948813	1.10563	0.539593	0.939631
	TST	Inverse variance weighted (multiplicative random effects)	6	-0.0613556	0.0989259	0.940489	0.774722	1.14172	0.535115	0.939631
	NTRK2	Inverse variance weighted (multiplicative random effects)	12	0.0654146	0.100603	1.0676	0.876545	1.3003	0.515546	0.939631
	ALPP	Inverse variance weighted (multiplicative random effects)	24	0.0204313	0.0317188	1.02064	0.959121	1.08611	0.519486	0.939631
	NPL	Inverse variance weighted (multiplicative random effects)	12	-0.0288346	0.0483836	0.971577	0.883675	1.06822	0.551203	0.939631
	ITGA2	Inverse variance weighted (multiplicative random effects)	20	-0.0226118	0.0355127	0.977642	0.911908	1.04811	0.524304	0.939631
	ADGRE5	Inverse variance weighted (multiplicative random effects)	21	-0.0337435	0.054656	0.96682	0.868603	1.07614	0.536985	0.939631
	GMPR2	Inverse variance weighted (multiplicative random effects)	9	0.082399	0.134786	1.08589	0.833784	1.41422	0.540979	0.939631
	STAT5B	Inverse variance weighted (multiplicative random effects)	6	-0.0485364	0.0810667	0.952623	0.812672	1.11667	0.549359	0.939631
	JAM3	Inverse variance weighted (multiplicative random effects)	14	-0.0270457	0.044745	0.973317	0.891593	1.06253	0.545551	0.939631
	HGFAC	Inverse variance weighted (multiplicative random effects)	30	-0.0213172	0.0340689	0.978908	0.915676	1.04651	0.531506	0.939631
	PTPRN2	Inverse variance weighted (multiplicative random effects)	4	0.0428405	0.0657538	1.04377	0.91756	1.18734	0.514705	0.939631
	FOLR2	Inverse variance weighted (multiplicative random effects)	21	0.0242855	0.0405761	1.02458	0.946255	1.10939	0.549494	0.939631
	CD4	Inverse variance weighted (multiplicative random effects)	14	0.0409824	0.0638639	1.04183	0.919256	1.18076	0.521058	0.939631
	CLEC1B	Inverse variance weighted (multiplicative random effects)	20	-0.0354679	0.0589862	0.965154	0.859778	1.08344	0.547646	0.939631
	F7	Inverse variance weighted (multiplicative random effects)	15	-0.0284102	0.0452235	0.97199	0.889542	1.06208	0.529861	0.939631
	F3	Inverse variance weighted (multiplicative random effects)	21	-0.0270347	0.0456872	0.973327	0.889957	1.06451	0.554028	0.939631
	MME	Inverse variance weighted (multiplicative random effects)	29	0.0252574	0.040594	1.02558	0.947142	1.11051	0.533813	0.939631
	FAM171B	Inverse variance weighted (multiplicative random effects)	6	-0.0271962	0.0430599	0.97317	0.894408	1.05887	0.527654	0.939631
	TGOLN2	Inverse variance weighted (multiplicative random effects)	17	0.0174406	0.0283924	1.01759	0.962512	1.07583	0.539036	0.939631
	PAMR1	Inverse variance weighted (multiplicative random effects)	19	-0.0192795	0.031921	0.980905	0.921415	1.04424	0.54586	0.939631
	CEMIP2	Inverse variance weighted (multiplicative random effects)	4	0.0484617	0.0768253	1.04966	0.902925	1.22023	0.528169	0.939631
	IFNLR1	Inverse variance weighted (multiplicative random effects)	6	0.0297047	0.0493134	1.03015	0.935242	1.13469	0.54693	0.939631
	BGLAP	Inverse variance weighted (multiplicative random effects)	12	-0.0490407	0.0814995	0.952142	0.811574	1.11706	0.547354	0.939631
	SIGLEC5	Inverse variance weighted (multiplicative random effects)	9	0.0228422	0.0370326	1.02311	0.951475	1.10013	0.537357	0.939631
	SMOC2	Inverse variance weighted (multiplicative random effects)	16	-0.0247946	0.0395747	0.97551	0.902704	1.05419	0.530969	0.939631
	FCRL5	Inverse variance weighted (multiplicative random effects)	34	-0.0186304	0.0302118	0.981542	0.925107	1.04142	0.537459	0.939631
	IGF1R	Inverse variance weighted (multiplicative random effects)	15	-0.0428871	0.0665549	0.95802	0.840856	1.09151	0.519325	0.939631
	KRT5	Inverse variance weighted (multiplicative random effects)	11	0.037026	0.058447	1.03772	0.925399	1.16367	0.526409	0.939631
	HSD17B14	Inverse variance weighted (multiplicative random effects)	12	0.0108364	0.0182424	1.0109	0.975389	1.04769	0.552494	0.939631
	HS1BP3	Inverse variance weighted (multiplicative random effects)	9	-0.0619036	0.0956534	0.939974	0.77928	1.1338	0.517525	0.939631
	PGA4	Inverse variance weighted (multiplicative random effects)	9	0.0620099	0.10462	1.06397	0.866714	1.30613	0.553373	0.939631
	BOLA2	Inverse variance weighted (multiplicative random effects)	5	-0.0962834	0.161349	0.908207	0.661975	1.24603	0.550681	0.939631
	PPIB	Inverse variance weighted (multiplicative random effects)	7	-0.0644083	0.10814	0.937622	0.758538	1.15899	0.551442	0.939631
	CNP	Inverse variance weighted (multiplicative random effects)	7	-0.0641424	0.101367	0.937871	0.768879	1.14401	0.52688	0.939631
	IGFBP7	Inverse variance weighted (multiplicative random effects)	11	0.0276477	0.0431194	1.02803	0.94472	1.11869	0.521399	0.939631
	PON1	Inverse variance weighted (multiplicative random effects)	15	-0.0138493	0.0220246	0.986246	0.944578	1.02975	0.529472	0.939631
	CXCL10	Inverse variance weighted (multiplicative random effects)	11	-0.0698321	0.109189	0.93255	0.752885	1.15509	0.522466	0.939631
	DUT	Inverse variance weighted (multiplicative random effects)	13	-0.0615958	0.104015	0.940263	0.766849	1.15289	0.55373	0.939631
	CKMT1A	Inverse variance weighted (multiplicative random effects)	10	-0.0336345	0.0542597	0.966925	0.869373	1.07542	0.535336	0.939631
	MYDGF	Inverse variance weighted (multiplicative random effects)	11	-0.0719786	0.119052	0.930551	0.736888	1.17511	0.545445	0.939631
	IL22	Inverse variance weighted (multiplicative random effects)	7	0.0836137	0.140152	1.08721	0.826063	1.43091	0.55078	0.939631
	IMPA1	Inverse variance weighted (multiplicative random effects)	6	0.0296985	0.0467083	1.03014	0.940024	1.1289	0.524888	0.939631
	CTF1	Inverse variance weighted (multiplicative random effects)	6	0.0950828	0.149179	1.09975	0.820937	1.47326	0.523882	0.939631
	LRP11	Inverse variance weighted (multiplicative random effects)	17	0.0227179	0.0367337	1.02298	0.951914	1.09935	0.536281	0.939631
	CPQ	Inverse variance weighted (multiplicative random effects)	41	0.0163135	0.0259891	1.01645	0.965967	1.06957	0.530197	0.939631
	DNPH1	Inverse variance weighted (multiplicative random effects)	5	-0.0301338	0.0504594	0.970316	0.878944	1.07119	0.550381	0.939631
	CST1	Inverse variance weighted (multiplicative random effects)	21	0.0155449	0.0245969	1.01567	0.967863	1.06583	0.527397	0.939631
	INSR	Inverse variance weighted (multiplicative random effects)	8	0.0887687	0.150181	1.09283	0.81417	1.46686	0.554467	0.939693
	EFHD1	Inverse variance weighted (multiplicative random effects)	6	0.0331346	0.0562656	1.03369	0.925755	1.15421	0.555931	0.941018
	HTRA2	Inverse variance weighted (multiplicative random effects)	7	0.0573987	0.0974993	1.05908	0.874853	1.2821	0.556056	0.941018
	SPRY2	Inverse variance weighted (multiplicative random effects)	12	0.048364	0.0823658	1.04955	0.893086	1.23343	0.557079	0.941383
	SULT1A1	Inverse variance weighted (multiplicative random effects)	11	0.055363	0.0942298	1.05692	0.878686	1.27132	0.556847	0.941383
	HLA-DRA	Inverse variance weighted (multiplicative random effects)	10	-0.042774	0.0729931	0.958128	0.830406	1.10549	0.557875	0.941433
	FCRL6	Inverse variance weighted (multiplicative random effects)	16	0.015342	0.0261836	1.01546	0.964662	1.06893	0.557916	0.941433
	LGALS8	Inverse variance weighted (multiplicative random effects)	13	-0.035392	0.0605504	0.965227	0.857211	1.08685	0.55888	0.942378
	SORCS2	Inverse variance weighted (multiplicative random effects)	16	-0.0258484	0.0442956	0.974483	0.893447	1.06287	0.559528	0.942789
	TTN	Inverse variance weighted	2	-0.109858	0.188494	0.895962	0.619213	1.2964	0.560015	0.942928
	LRPAP1	Inverse variance weighted (multiplicative random effects)	25	0.0248316	0.0427151	1.02514	0.94281	1.11466	0.561017	0.943934
	SERPINE1	Inverse variance weighted (multiplicative random effects)	32	0.0229448	0.0395546	1.02321	0.946881	1.10569	0.561861	0.943937
	PPBP	Inverse variance weighted (multiplicative random effects)	29	-0.0239983	0.0414102	0.976287	0.900178	1.05883	0.562234	0.943937
	TBL1X	Inverse variance weighted (multiplicative random effects)	8	-0.0547228	0.0942878	0.946748	0.787	1.13892	0.561658	0.943937
	AMPD3	Inverse variance weighted (multiplicative random effects)	5	-0.0394921	0.0683169	0.961278	0.840807	1.09901	0.563215	0.944905
	KLK3	Inverse variance weighted	2	0.113417	0.198033	1.1201	0.759779	1.6513	0.566835	0.945536
	P4HB	Inverse variance weighted (multiplicative random effects)	10	-0.0720463	0.125505	0.930488	0.727576	1.18999	0.565934	0.945536
	KIRREL2	Inverse variance weighted (multiplicative random effects)	20	-0.0177249	0.0307786	0.982431	0.924917	1.04352	0.564694	0.945536
	GIMAP7	Inverse variance weighted (multiplicative random effects)	9	-0.0181645	0.0316574	0.981999	0.92292	1.04486	0.566114	0.945536
	CASP8	Inverse variance weighted (multiplicative random effects)	9	-0.0447776	0.0777366	0.95621	0.821075	1.11359	0.564604	0.945536
	GPRC5C	Inverse variance weighted (multiplicative random effects)	11	0.0404761	0.0703878	1.04131	0.907117	1.19535	0.565261	0.945536
	CD80	Inverse variance weighted (multiplicative random effects)	20	-0.0252107	0.043926	0.975104	0.894665	1.06278	0.566011	0.945536
	PPY	Inverse variance weighted (multiplicative random effects)	18	-0.0282796	0.049335	0.972117	0.882518	1.07081	0.566499	0.945536
	B4GALT1	Inverse variance weighted (multiplicative random effects)	9	0.0255512	0.0447109	1.02588	0.939806	1.11984	0.567677	0.946264
	INPPL1	Inverse variance weighted	2	-0.113254	0.199334	0.892924	0.604141	1.31975	0.569926	0.947304
	CRISP2	Inverse variance weighted (multiplicative random effects)	35	0.0155723	0.0273492	1.01569	0.962682	1.07163	0.569093	0.947304
	OSCAR	Inverse variance weighted (multiplicative random effects)	22	0.0212037	0.0372479	1.02143	0.949517	1.09879	0.569181	0.947304
	DEFB4A	Inverse variance weighted (multiplicative random effects)	11	-0.0441432	0.0776786	0.956817	0.821689	1.11417	0.569845	0.947304
	CCN2	Inverse variance weighted (multiplicative random effects)	34	-0.0188787	0.0332919	0.981298	0.919311	1.04747	0.570669	0.947864
	DNAJC21	Inverse variance weighted (multiplicative random effects)	5	0.0799955	0.14136	1.08328	0.821133	1.42912	0.571463	0.948506
	POSTN	Inverse variance weighted (multiplicative random effects)	13	-0.0187774	0.03324	0.981398	0.919498	1.04747	0.572139	0.948787
	RNF5	Inverse variance weighted (multiplicative random effects)	9	-0.0511541	0.0907221	0.950132	0.795353	1.13503	0.572853	0.948787
	CD46	Inverse variance weighted (multiplicative random effects)	8	0.0534791	0.0947673	1.05493	0.876109	1.27026	0.572536	0.948787
	TSPAN8	Inverse variance weighted (multiplicative random effects)	30	-0.0158331	0.0281205	0.984292	0.931509	1.04006	0.573404	0.949026
	EIF4EBP1	Inverse variance weighted	3	-0.20766	0.370033	0.812483	0.393401	1.678	0.574666	0.949766
	PLXDC1	Inverse variance weighted (multiplicative random effects)	6	-0.0127589	0.0227337	0.987322	0.944295	1.03231	0.574637	0.949766
	PTPRR	Inverse variance weighted	3	-0.0710201	0.131104	0.931443	0.720375	1.20435	0.58802	0.950514
	CASP9	Inverse variance weighted	2	0.120032	0.222802	1.12753	0.728578	1.74495	0.590067	0.950514
	ARHGAP45	Inverse variance weighted	3	-0.0606273	0.111327	0.941174	0.75667	1.17067	0.586036	0.950514
	MBL2	Inverse variance weighted (multiplicative random effects)	14	0.0115849	0.0210056	1.01165	0.970847	1.05417	0.581282	0.950514
	CSNK1D	Inverse variance weighted (multiplicative random effects)	5	0.0649972	0.119365	1.06716	0.844545	1.34844	0.586079	0.950514
	SELL	Inverse variance weighted (multiplicative random effects)	21	0.0256571	0.0467106	1.02599	0.936229	1.12436	0.582814	0.950514
	IGFBP3	Inverse variance weighted (multiplicative random effects)	16	0.0199686	0.0362277	1.02017	0.950243	1.09524	0.581499	0.950514
	F12	Inverse variance weighted (multiplicative random effects)	20	-0.0122201	0.0222259	0.987854	0.945744	1.03184	0.582447	0.950514
	EGF	Inverse variance weighted (multiplicative random effects)	12	-0.0344958	0.0629937	0.966092	0.853881	1.09305	0.583962	0.950514
	CCL13	Inverse variance weighted (multiplicative random effects)	27	-0.019232	0.0352311	0.980952	0.9155	1.05108	0.585148	0.950514
	TNC	Inverse variance weighted (multiplicative random effects)	30	-0.0192262	0.0346817	0.980957	0.916492	1.04996	0.579332	0.950514
	TMEM25	Inverse variance weighted (multiplicative random effects)	6	-0.00842505	0.015115	0.99161	0.962664	1.02143	0.577256	0.950514
	CPVL	Inverse variance weighted (multiplicative random effects)	28	-0.0176707	0.032813	0.982485	0.921286	1.04775	0.590213	0.950514
	STAB2	Inverse variance weighted (multiplicative random effects)	26	-0.02551	0.0458123	0.974813	0.891097	1.06639	0.577639	0.950514
	BPIFB2	Inverse variance weighted (multiplicative random effects)	25	-0.02071	0.0379486	0.979503	0.909292	1.05514	0.585247	0.950514
	FCRLB	Inverse variance weighted (multiplicative random effects)	14	0.0162253	0.0294159	1.01636	0.959417	1.07668	0.581235	0.950514
	SERPINB6	Inverse variance weighted (multiplicative random effects)	8	-0.033811	0.0622772	0.966754	0.855667	1.09226	0.587191	0.950514
	IRAK1	Inverse variance weighted (multiplicative random effects)	5	-0.0541836	0.0972707	0.947258	0.782834	1.14622	0.5775	0.950514
	ICA1	Inverse variance weighted (multiplicative random effects)	5	-0.0186494	0.0341762	0.981523	0.917929	1.04952	0.585283	0.950514
	HPGDS	Inverse variance weighted (multiplicative random effects)	17	-0.016622	0.0304168	0.983515	0.926595	1.04393	0.584739	0.950514
	AGRN	Inverse variance weighted (multiplicative random effects)	14	-0.0193861	0.0360477	0.980801	0.913895	1.0526	0.590721	0.950514
	PACS2	Inverse variance weighted (multiplicative random effects)	4	0.0420146	0.0758086	1.04291	0.898912	1.20997	0.579429	0.950514
	ITGAL	Inverse variance weighted (multiplicative random effects)	6	-0.074201	0.13542	0.928485	0.712038	1.21073	0.583738	0.950514
	FLRT2	Inverse variance weighted (multiplicative random effects)	23	-0.0167206	0.0309854	0.983418	0.925471	1.04499	0.589455	0.950514
	ASAH2	Inverse variance weighted (multiplicative random effects)	24	-0.0330635	0.060427	0.967477	0.859417	1.08912	0.584266	0.950514
	FUCA1	Inverse variance weighted (multiplicative random effects)	22	0.0135854	0.0251785	1.01368	0.964867	1.06496	0.589499	0.950514
	TNFRSF21	Inverse variance weighted (multiplicative random effects)	20	-0.0270445	0.0493805	0.973318	0.88353	1.07223	0.583914	0.950514
	HLA-A	Inverse variance weighted (multiplicative random effects)	11	-0.0218079	0.0405643	0.978428	0.903649	1.0594	0.590845	0.950514
	FCN2	Inverse variance weighted (multiplicative random effects)	26	-0.0106103	0.0195879	0.989446	0.952179	1.02817	0.588041	0.950514
	ADAMTS16	Inverse variance weighted (multiplicative random effects)	6	-0.0318887	0.0591927	0.968614	0.862512	1.08777	0.590075	0.950514
	NOS2	Inverse variance weighted (multiplicative random effects)	5	-0.0611663	0.113002	0.940667	0.753783	1.17388	0.588311	0.950514
	QPCT	Inverse variance weighted (multiplicative random effects)	20	0.0158565	0.0285316	1.01598	0.960727	1.07442	0.57838	0.950514
	IL15RA	Inverse variance weighted (multiplicative random effects)	7	-0.0345972	0.0630413	0.965994	0.853715	1.09304	0.583142	0.950514
	LCN15	Inverse variance weighted (multiplicative random effects)	9	0.0127264	0.022929	1.01281	0.968299	1.05936	0.578871	0.950514
	RRM2B	Inverse variance weighted (multiplicative random effects)	5	0.0357157	0.0664644	1.03636	0.909778	1.18056	0.591015	0.950514
	COMT	Inverse variance weighted (multiplicative random effects)	11	0.0193334	0.0351078	1.01952	0.951726	1.09215	0.581849	0.950514
	CORO1A	Inverse variance weighted (multiplicative random effects)	6	0.0526175	0.0945297	1.05403	0.875762	1.26858	0.577784	0.950514
	ATRAID	Inverse variance weighted (multiplicative random effects)	14	-0.0324124	0.060104	0.968107	0.860522	1.08914	0.589699	0.950514
	TIMM10	Inverse variance weighted (multiplicative random effects)	9	0.0497916	0.0919846	1.05105	0.877658	1.2587	0.588298	0.950514
	ING1	Inverse variance weighted	3	-0.0772765	0.144045	0.925634	0.697952	1.22759	0.591631	0.950677
	SCPEP1	Inverse variance weighted (multiplicative random effects)	8	-0.0272914	0.0511798	0.973078	0.880202	1.07575	0.593863	0.950677
	BCR	Inverse variance weighted (multiplicative random effects)	5	0.0453602	0.0850887	1.0464	0.885668	1.23631	0.593969	0.950677
	BRK1	Inverse variance weighted (multiplicative random effects)	12	-0.0263484	0.0493382	0.973996	0.884218	1.07289	0.593316	0.950677
	ATRN	Inverse variance weighted (multiplicative random effects)	14	-0.0163025	0.0305271	0.98383	0.926691	1.04449	0.593318	0.950677
	GM2A	Inverse variance weighted (multiplicative random effects)	11	0.0128823	0.0241219	1.01297	0.966188	1.06201	0.593306	0.950677
	NAGA	Inverse variance weighted (multiplicative random effects)	17	-0.0287092	0.0536552	0.971699	0.874701	1.07945	0.592603	0.950677
	RANBP1	Inverse variance weighted (multiplicative random effects)	4	-0.135212	0.254557	0.873531	0.530389	1.43867	0.595304	0.95216
	FGF9	Inverse variance weighted	3	-0.120374	0.239845	0.886589	0.554067	1.41867	0.61575	0.953189
	AARSD1	Inverse variance weighted	3	0.0414561	0.0808932	1.04233	0.889501	1.22141	0.608315	0.953189
	SPINK8	Inverse variance weighted	3	-0.0285907	0.0554937	0.971814	0.871658	1.08348	0.606409	0.953189
	SHD	Inverse variance weighted	3	0.0558871	0.109042	1.05748	0.85399	1.30945	0.608283	0.953189
	PRDX2	Inverse variance weighted	3	0.0602592	0.116704	1.06211	0.844947	1.33509	0.605616	0.953189
	AKAP12	Inverse variance weighted	2	-0.108426	0.217497	0.897245	0.585833	1.3742	0.618121	0.953189
	EHD3	Inverse variance weighted	3	0.0681915	0.135884	1.07057	0.820255	1.39727	0.615781	0.953189
	IL36G	Inverse variance weighted	2	0.0951078	0.184125	1.09978	0.766609	1.57774	0.605479	0.953189
	SDC4	Inverse variance weighted (multiplicative random effects)	36	0.0252097	0.0489443	1.02553	0.931722	1.12878	0.606505	0.953189
	APOBR	Inverse variance weighted (multiplicative random effects)	10	0.0207839	0.0403041	1.021	0.94345	1.10493	0.60608	0.953189
	PPIF	Inverse variance weighted (multiplicative random effects)	4	0.0556246	0.109343	1.0572	0.853263	1.30988	0.61095	0.953189
	TREML1	Inverse variance weighted (multiplicative random effects)	16	-0.0365934	0.0700888	0.964068	0.840324	1.10603	0.6016	0.953189
	PI3	Inverse variance weighted (multiplicative random effects)	13	0.0230032	0.0445629	1.02327	0.937686	1.11666	0.605718	0.953189
	LEFTY2	Inverse variance weighted (multiplicative random effects)	13	-0.0149043	0.0289518	0.985206	0.930857	1.04273	0.606695	0.953189
	KLK14	Inverse variance weighted (multiplicative random effects)	16	-0.0217522	0.0419297	0.978483	0.901284	1.06229	0.603915	0.953189
	TTR	Inverse variance weighted (multiplicative random effects)	13	0.0230688	0.0440593	1.02334	0.938674	1.11564	0.600566	0.953189
	IL1RAP	Inverse variance weighted (multiplicative random effects)	16	-0.0126727	0.0248936	0.987407	0.940387	1.03678	0.6107	0.953189
	C9	Inverse variance weighted (multiplicative random effects)	13	-0.0555796	0.106215	0.945937	0.768157	1.16486	0.600783	0.953189
	LAMP1	Inverse variance weighted (multiplicative random effects)	11	-0.0510833	0.0967659	0.950199	0.786042	1.14864	0.597564	0.953189
	CALCOCO2	Inverse variance weighted (multiplicative random effects)	11	-0.0396698	0.0766062	0.961107	0.82711	1.11681	0.604569	0.953189
	STK11	Inverse variance weighted (multiplicative random effects)	7	-0.0507731	0.0981209	0.950494	0.784201	1.15205	0.604839	0.953189
	CCN4	Inverse variance weighted (multiplicative random effects)	33	-0.0155556	0.0301278	0.984565	0.928109	1.04445	0.605632	0.953189
	PILRB	Inverse variance weighted (multiplicative random effects)	24	-0.0122939	0.0242015	0.987781	0.94202	1.03577	0.611466	0.953189
	BCL2L1	Inverse variance weighted (multiplicative random effects)	9	-0.0412661	0.0817907	0.959574	0.817442	1.12642	0.613888	0.953189
	TIMP1	Inverse variance weighted (multiplicative random effects)	13	-0.0510326	0.100323	0.950248	0.780621	1.15673	0.610975	0.953189
	PAPPA	Inverse variance weighted (multiplicative random effects)	18	-0.0267518	0.0516799	0.973603	0.879814	1.07739	0.604706	0.953189
	PKD2	Inverse variance weighted (multiplicative random effects)	7	-0.0520417	0.102422	0.949289	0.776632	1.16033	0.611375	0.953189
	FOXJ3	Inverse variance weighted (multiplicative random effects)	4	0.0520216	0.100587	1.0534	0.864911	1.28296	0.60503	0.953189
	KLK11	Inverse variance weighted (multiplicative random effects)	13	0.0141223	0.0278263	1.01422	0.960389	1.07107	0.611792	0.953189
	PON3	Inverse variance weighted (multiplicative random effects)	18	-0.0183277	0.035974	0.981839	0.914995	1.05357	0.610422	0.953189
	RNASE6	Inverse variance weighted (multiplicative random effects)	12	-0.0240089	0.047224	0.976277	0.88997	1.07095	0.61117	0.953189
	PF4	Inverse variance weighted (multiplicative random effects)	23	-0.0261928	0.0525067	0.974147	0.878881	1.07974	0.617888	0.953189
	VSNL1	Inverse variance weighted (multiplicative random effects)	19	0.0202625	0.0394528	1.02047	0.944533	1.10251	0.60754	0.953189
	CTSF	Inverse variance weighted (multiplicative random effects)	30	0.0192694	0.0371171	1.01946	0.947925	1.09639	0.603656	0.953189
	AGER	Inverse variance weighted (multiplicative random effects)	40	-0.0209639	0.0403412	0.979254	0.904808	1.05983	0.603297	0.953189
	PNLIPRP2	Inverse variance weighted (multiplicative random effects)	17	0.0125086	0.0238677	1.01259	0.966309	1.06108	0.600221	0.953189
	PDLIM7	Inverse variance weighted (multiplicative random effects)	5	0.0948708	0.188164	1.09952	0.760385	1.5899	0.614126	0.953189
	MUC16	Inverse variance weighted (multiplicative random effects)	7	0.0412168	0.0826142	1.04208	0.886294	1.22524	0.617845	0.953189
	SPINT2	Inverse variance weighted (multiplicative random effects)	27	-0.0242585	0.0486833	0.976033	0.887206	1.07375	0.618278	0.953189
	TNF	Inverse variance weighted (multiplicative random effects)	4	-0.0762798	0.152906	0.926557	0.686619	1.25034	0.617873	0.953189
	GP5	Inverse variance weighted (multiplicative random effects)	12	-0.0500482	0.09461	0.951184	0.790188	1.14498	0.596809	0.953189
	SETMAR	Inverse variance weighted (multiplicative random effects)	6	0.0177524	0.0340613	1.01791	0.952174	1.08819	0.602235	0.953189
	CTRB1	Inverse variance weighted (multiplicative random effects)	25	0.0142791	0.0273897	1.01438	0.961362	1.07033	0.602136	0.953189
	NME3	Inverse variance weighted (multiplicative random effects)	20	-0.0205904	0.0406672	0.97962	0.904568	1.0609	0.612635	0.953189
	TGFBI	Inverse variance weighted (multiplicative random effects)	19	-0.0181327	0.035588	0.982031	0.915866	1.05298	0.610389	0.953189
	PSPN	Inverse variance weighted (multiplicative random effects)	33	0.033242	0.0659718	1.0338	0.908407	1.1765	0.614344	0.953189
	PCSK7	Inverse variance weighted (multiplicative random effects)	4	0.016494	0.0316798	1.01663	0.955426	1.08176	0.602614	0.953189
	DPEP2	Inverse variance weighted (multiplicative random effects)	6	-0.0604027	0.119651	0.941385	0.744592	1.19019	0.613683	0.953189
	RILPL2	Inverse variance weighted (multiplicative random effects)	6	-0.0427392	0.0841179	0.958161	0.812524	1.1299	0.611392	0.953189
	MEPE	Inverse variance weighted (multiplicative random effects)	22	0.0231571	0.045904	1.02343	0.935369	1.11978	0.613933	0.953189
	C1QTNF9	Inverse variance weighted (multiplicative random effects)	21	-0.0131469	0.0256632	0.986939	0.938524	1.03785	0.608449	0.953189
	ENTPD2	Inverse variance weighted (multiplicative random effects)	8	-0.0239197	0.0477682	0.976364	0.8891	1.07219	0.616551	0.953189
	GRN	Inverse variance weighted (multiplicative random effects)	23	0.0139486	0.0279478	1.01405	0.959993	1.07114	0.617713	0.953189
	DKK4	Inverse variance weighted (multiplicative random effects)	15	0.0260285	0.0519386	1.02637	0.927028	1.13636	0.616274	0.953189
	SOD2	Inverse variance weighted (multiplicative random effects)	16	-0.0216737	0.0435145	0.97856	0.89856	1.06568	0.618428	0.953189
	KLHL41	Inverse variance weighted	2	-0.094337	0.19106	0.909976	0.625744	1.32332	0.621478	0.953256
	ARHGEF5	Inverse variance weighted	3	-0.0154264	0.0323028	0.984692	0.92428	1.04905	0.632967	0.953256
	IDO1	Inverse variance weighted (multiplicative random effects)	15	-0.0219609	0.0460934	0.978279	0.893773	1.07077	0.633759	0.953256
	ENPP6	Inverse variance weighted (multiplicative random effects)	16	-0.0235109	0.0488259	0.976763	0.887622	1.07486	0.630143	0.953256
	MDK	Inverse variance weighted (multiplicative random effects)	22	-0.0361964	0.0728929	0.964451	0.83605	1.11257	0.619492	0.953256
	MTHFSD	Inverse variance weighted (multiplicative random effects)	9	-0.0412024	0.086961	0.959635	0.809251	1.13796	0.63564	0.953256
	SCG2	Inverse variance weighted (multiplicative random effects)	7	-0.0458292	0.0948524	0.955205	0.793152	1.15037	0.62898	0.953256
	CR1	Inverse variance weighted (multiplicative random effects)	26	-0.0148986	0.0304025	0.985212	0.928219	1.0457	0.624104	0.953256
	RARRES2	Inverse variance weighted (multiplicative random effects)	5	0.0264499	0.0534668	1.0268	0.924645	1.14025	0.620813	0.953256
	VSIG10	Inverse variance weighted (multiplicative random effects)	5	-0.0160723	0.0337866	0.984056	0.921001	1.05143	0.634288	0.953256
	PCDH12	Inverse variance weighted (multiplicative random effects)	10	-0.017935	0.0374085	0.982225	0.912784	1.05695	0.631627	0.953256
	BLNK	Inverse variance weighted (multiplicative random effects)	5	0.0554533	0.11536	1.05702	0.843115	1.32519	0.630731	0.953256
	ATP5IF1	Inverse variance weighted (multiplicative random effects)	13	-0.0337548	0.0712162	0.966809	0.840853	1.11163	0.635516	0.953256
	CTSD	Inverse variance weighted (multiplicative random effects)	16	-0.032578	0.0673829	0.967947	0.848192	1.10461	0.628758	0.953256
	SERPINE2	Inverse variance weighted (multiplicative random effects)	25	-0.0196997	0.0396309	0.980493	0.907215	1.05969	0.619134	0.953256
	CRYZL1	Inverse variance weighted (multiplicative random effects)	8	0.0595599	0.122367	1.06137	0.835036	1.34905	0.62645	0.953256
	TNF	Inverse variance weighted (multiplicative random effects)	5	-0.0645934	0.135186	0.937449	0.719241	1.22186	0.632785	0.953256
	PSRC1	Inverse variance weighted (multiplicative random effects)	12	-0.0352446	0.0736578	0.965369	0.835593	1.1153	0.632301	0.953256
	TMPRSS5	Inverse variance weighted (multiplicative random effects)	34	0.0147794	0.0302719	1.01489	0.956425	1.07693	0.625391	0.953256
	SERPINA3	Inverse variance weighted (multiplicative random effects)	9	-0.0162306	0.0338841	0.9839	0.920679	1.05146	0.631936	0.953256
	COMP	Inverse variance weighted (multiplicative random effects)	16	-0.0301399	0.0612527	0.97031	0.86054	1.09408	0.622678	0.953256
	CTSL	Inverse variance weighted (multiplicative random effects)	22	0.0286726	0.0599418	1.02909	0.915016	1.15738	0.632408	0.953256
	EGLN1	Inverse variance weighted (multiplicative random effects)	9	0.0488066	0.10088	1.05002	0.86164	1.27958	0.628521	0.953256
	PVR	Inverse variance weighted (multiplicative random effects)	9	-0.0107475	0.0221646	0.98931	0.947252	1.03324	0.627749	0.953256
	TOR1AIP1	Inverse variance weighted (multiplicative random effects)	11	0.0174333	0.0367636	1.01759	0.946842	1.09362	0.635357	0.953256
	CD99	Inverse variance weighted (multiplicative random effects)	8	-0.0715577	0.147832	0.930943	0.696765	1.24383	0.628351	0.953256
	ACVRL1	Inverse variance weighted (multiplicative random effects)	12	0.0328044	0.0674172	1.03335	0.905441	1.17932	0.626551	0.953256
	CCL5	Inverse variance weighted (multiplicative random effects)	24	-0.0277755	0.0572541	0.972607	0.869364	1.08811	0.627586	0.953256
	TNFRSF13B	Inverse variance weighted (multiplicative random effects)	21	0.0273527	0.0575936	1.02773	0.918025	1.15055	0.63484	0.953256
	GOLM2	Inverse variance weighted (multiplicative random effects)	14	-0.0362085	0.0730487	0.964439	0.835785	1.1129	0.620123	0.953256
	CRYBB1	Inverse variance weighted (multiplicative random effects)	13	0.0300582	0.0617746	1.03051	0.912999	1.16316	0.626557	0.953256
	ANGPTL3	Inverse variance weighted (multiplicative random effects)	15	-0.0314897	0.0640279	0.969001	0.854717	1.09857	0.622852	0.953256
	ARSA	Inverse variance weighted (multiplicative random effects)	20	0.0152251	0.0308145	1.01534	0.955834	1.07855	0.621244	0.953256
	ZBP1	Inverse variance weighted (multiplicative random effects)	6	-0.0314439	0.0650573	0.969045	0.853034	1.10083	0.628864	0.953256
	LRRFIP1	Inverse variance weighted (multiplicative random effects)	5	0.0444245	0.091249	1.04543	0.87422	1.25016	0.626365	0.953256
	VCAN	Inverse variance weighted (multiplicative random effects)	29	-0.0159941	0.0333932	0.984133	0.921784	1.0507	0.631964	0.953256
	RP2	Inverse variance weighted (multiplicative random effects)	4	-0.055367	0.11605	0.946138	0.753652	1.18779	0.633293	0.953256
	PMM2	Inverse variance weighted (multiplicative random effects)	8	-0.0199353	0.0401826	0.980262	0.906021	1.06059	0.619812	0.953256
	APRT	Inverse variance weighted (multiplicative random effects)	8	0.0468598	0.097979	1.04798	0.864867	1.26985	0.632463	0.953256
	PEPD	Inverse variance weighted (multiplicative random effects)	20	0.0196701	0.0414345	1.01986	0.940314	1.10615	0.63498	0.953256
	JAM2	Inverse variance weighted (multiplicative random effects)	14	-0.0326076	0.0663398	0.967918	0.849902	1.10232	0.623056	0.953256
	IFNL1	Inverse variance weighted (multiplicative random effects)	11	-0.0356566	0.0750313	0.964972	0.833003	1.11785	0.634628	0.953256
	ANGPTL2	Inverse variance weighted (multiplicative random effects)	13	0.033337	0.0707266	1.0339	0.900066	1.18763	0.637391	0.953754
	ADAMTS8	Inverse variance weighted (multiplicative random effects)	14	-0.018701	0.0397011	0.981473	0.907996	1.0609	0.637608	0.953754
	CANT1	Inverse variance weighted (multiplicative random effects)	14	0.0379723	0.0805691	1.0387	0.886971	1.21639	0.637426	0.953754
	CRNN	Inverse variance weighted (multiplicative random effects)	16	0.0181954	0.0385333	1.01836	0.944283	1.09825	0.636785	0.953754
	IL36A	Inverse variance weighted	2	-0.0949422	0.206059	0.909425	0.607248	1.36197	0.644976	0.95552
	MMUT	Inverse variance weighted	3	0.0461128	0.101069	1.04719	0.859003	1.27661	0.648209	0.95552
	OCLN	Inverse variance weighted	2	-0.0774322	0.165408	0.92549	0.669227	1.27988	0.639693	0.95552
	FUT1	Inverse variance weighted	3	0.102548	0.21953	1.10799	0.720557	1.70374	0.640409	0.95552
	SLIRP	Inverse variance weighted	2	-0.0658726	0.144239	0.93625	0.705688	1.24214	0.647894	0.95552
	RAB44	Inverse variance weighted	2	0.0549766	0.118719	1.05652	0.837183	1.33331	0.643306	0.95552
	ITGBL1	Inverse variance weighted (multiplicative random effects)	11	0.0338801	0.0737013	1.03446	0.89532	1.19523	0.645735	0.95552
	CLEC14A	Inverse variance weighted (multiplicative random effects)	11	-0.0263677	0.0567596	0.973977	0.871433	1.08859	0.642254	0.95552
	FAP	Inverse variance weighted (multiplicative random effects)	14	0.0221077	0.0480865	1.02235	0.930399	1.1234	0.645697	0.95552
	TIA1	Inverse variance weighted (multiplicative random effects)	7	-0.0369032	0.0807076	0.963769	0.822761	1.12895	0.647494	0.95552
	SPRR3	Inverse variance weighted (multiplicative random effects)	9	-0.0213821	0.045741	0.978845	0.894908	1.07065	0.64017	0.95552
	IGSF8	Inverse variance weighted (multiplicative random effects)	9	-0.0475949	0.103611	0.95352	0.778278	1.16822	0.645974	0.95552
	WASL	Inverse variance weighted (multiplicative random effects)	5	-0.0698029	0.152353	0.932578	0.69183	1.2571	0.646834	0.95552
	PAM	Inverse variance weighted (multiplicative random effects)	14	0.0135932	0.0293022	1.01369	0.957108	1.07361	0.642722	0.95552
	LRIG1	Inverse variance weighted (multiplicative random effects)	27	0.0143067	0.0307402	1.01441	0.955095	1.07741	0.641641	0.95552
	MMP10	Inverse variance weighted (multiplicative random effects)	7	0.0247162	0.0530724	1.02502	0.923757	1.13739	0.641426	0.95552
	LILRB4	Inverse variance weighted (multiplicative random effects)	12	0.022193	0.0482567	1.02244	0.930168	1.12387	0.645591	0.95552
	BST2	Inverse variance weighted (multiplicative random effects)	25	0.0197708	0.0430333	1.01997	0.937466	1.10973	0.645925	0.95552
	MASP1	Inverse variance weighted (multiplicative random effects)	22	-0.0140964	0.0306237	0.986003	0.928561	1.047	0.645295	0.95552
	LMNB1	Inverse variance weighted (multiplicative random effects)	4	0.0453947	0.0981722	1.04644	0.863274	1.26847	0.643796	0.95552
	TPMT	Inverse variance weighted (multiplicative random effects)	8	-0.0142053	0.0304299	0.985895	0.928813	1.04649	0.640628	0.95552
	CD99L2	Inverse variance weighted (multiplicative random effects)	12	-0.0317467	0.069408	0.968752	0.845534	1.10993	0.647389	0.95552
	CPOX	Inverse variance weighted (multiplicative random effects)	9	0.0198427	0.0434912	1.02004	0.936693	1.11081	0.648213	0.95552
	TNFAIP8L2	Inverse variance weighted (multiplicative random effects)	8	-0.0473514	0.104292	0.953752	0.777428	1.17007	0.64981	0.956664
	LTBR	Inverse variance weighted (multiplicative random effects)	16	-0.0179249	0.0394594	0.982235	0.909132	1.06122	0.64964	0.956664
	FCER2	Inverse variance weighted (multiplicative random effects)	37	-0.0168167	0.0371102	0.983324	0.91434	1.05751	0.650437	0.956984
	PTN	Inverse variance weighted (multiplicative random effects)	6	-0.0440291	0.0978093	0.956926	0.78999	1.15914	0.6526	0.959561
	AHNAK	Inverse variance weighted (multiplicative random effects)	6	-0.0373663	0.0836096	0.963323	0.817715	1.13486	0.654937	0.959828
	LGALS3BP	Inverse variance weighted (multiplicative random effects)	23	-0.0147191	0.032967	0.985389	0.923731	1.05116	0.655251	0.959828
	CD59	Inverse variance weighted (multiplicative random effects)	10	0.0187848	0.041815	1.01896	0.938782	1.10599	0.653261	0.959828
	FAS	Inverse variance weighted (multiplicative random effects)	8	-0.0238037	0.0533111	0.976477	0.879595	1.08403	0.655232	0.959828
	SPOCK1	Inverse variance weighted (multiplicative random effects)	25	-0.0275242	0.0613467	0.972851	0.862635	1.09715	0.653672	0.959828
	KRT19	Inverse variance weighted (multiplicative random effects)	6	0.0374476	0.0838463	1.03816	0.88083	1.22359	0.655148	0.959828
	PRDX1	Inverse variance weighted	2	0.0704221	0.158297	1.07296	0.786753	1.46329	0.656412	0.960925
	SMTN	Inverse variance weighted	3	0.0542675	0.1234	1.05577	0.828949	1.34465	0.660105	0.962207
	ENPP7	Inverse variance weighted (multiplicative random effects)	20	-0.0163401	0.0373502	0.983793	0.914346	1.05851	0.661761	0.962207
	LYPD3	Inverse variance weighted (multiplicative random effects)	26	0.0163477	0.0370624	1.01648	0.945261	1.09307	0.659151	0.962207
	NPTXR	Inverse variance weighted (multiplicative random effects)	16	0.00754909	0.0171073	1.00758	0.974353	1.04193	0.659012	0.962207
	RBP5	Inverse variance weighted (multiplicative random effects)	8	0.0576958	0.131908	1.05939	0.818041	1.37195	0.661825	0.962207
	TMPRSS15	Inverse variance weighted (multiplicative random effects)	13	-0.0268119	0.0611562	0.973544	0.863572	1.09752	0.661084	0.962207
	PECR	Inverse variance weighted (multiplicative random effects)	5	-0.0197912	0.0453072	0.980403	0.897095	1.07145	0.66224	0.962207
	KIFBP	Inverse variance weighted (multiplicative random effects)	6	0.0750587	0.171154	1.07795	0.770741	1.5076	0.660991	0.962207
	COQ7	Inverse variance weighted (multiplicative random effects)	13	0.0304146	0.0690425	1.03088	0.900407	1.18026	0.659561	0.962207
	EDIL3	Inverse variance weighted (multiplicative random effects)	9	-0.0257091	0.0588217	0.974619	0.86849	1.09372	0.662061	0.962207
	BIRC2	Inverse variance weighted (multiplicative random effects)	5	-0.117479	0.268078	0.889159	0.525759	1.50374	0.661221	0.962207
	CD177	Inverse variance weighted (multiplicative random effects)	12	0.00878997	0.0200328	1.00883	0.969985	1.04923	0.660822	0.962207
	AMOTL2	Inverse variance weighted	2	0.0742065	0.170958	1.07703	0.770381	1.50574	0.664242	0.962736
	SIGLEC10	Inverse variance weighted (multiplicative random effects)	22	0.014369	0.0331047	1.01447	0.950738	1.08248	0.664255	0.962736
	NCK2	Inverse variance weighted (multiplicative random effects)	5	-0.051657	0.118969	0.949655	0.752137	1.19904	0.66414	0.962736
	LGALS1	Inverse variance weighted (multiplicative random effects)	6	0.0167009	0.0383465	1.01684	0.943218	1.09621	0.663181	0.962736
	EDAR	Inverse variance weighted (multiplicative random effects)	42	-0.0141256	0.032747	0.985974	0.924678	1.05133	0.66621	0.962955
	FLT1	Inverse variance weighted (multiplicative random effects)	14	0.0191389	0.0442175	1.01932	0.934702	1.11161	0.665134	0.962955
	DBNL	Inverse variance weighted (multiplicative random effects)	6	-0.0470724	0.109478	0.954018	0.769781	1.18235	0.667217	0.962955
	TWF2	Inverse variance weighted (multiplicative random effects)	5	-0.0395488	0.0918314	0.961223	0.802889	1.15078	0.66671	0.962955
	LGALS9	Inverse variance weighted (multiplicative random effects)	14	-0.025335	0.0588554	0.974983	0.868757	1.0942	0.666859	0.962955
	HYAL1	Inverse variance weighted (multiplicative random effects)	8	0.0281321	0.0654446	1.02853	0.904711	1.1693	0.667297	0.962955
	RTN4IP1	Inverse variance weighted (multiplicative random effects)	10	-0.0350994	0.0814151	0.965509	0.823104	1.13255	0.666383	0.962955
	C9orf40	Inverse variance weighted	3	-0.0544373	0.127576	0.947018	0.737502	1.21605	0.669594	0.963021
	TANK	Inverse variance weighted	3	-0.141336	0.333633	0.868198	0.451465	1.6696	0.671839	0.963021
	CEP43	Inverse variance weighted (multiplicative random effects)	7	0.0273184	0.0644828	1.02769	0.905681	1.16615	0.671819	0.963021
	MATN3	Inverse variance weighted (multiplicative random effects)	15	-0.0130615	0.0305636	0.987023	0.929632	1.04796	0.66912	0.963021
	ANGPT2	Inverse variance weighted (multiplicative random effects)	17	-0.023875	0.0561802	0.976408	0.8746	1.09007	0.670857	0.963021
	EHBP1	Inverse variance weighted (multiplicative random effects)	6	-0.0274926	0.0648586	0.972882	0.856745	1.10476	0.671649	0.963021
	NELL1	Inverse variance weighted (multiplicative random effects)	36	-0.012726	0.0298011	0.987355	0.931335	1.04674	0.669358	0.963021
	CSF3	Inverse variance weighted (multiplicative random effects)	6	-0.0512973	0.120465	0.949996	0.750205	1.20299	0.670233	0.963021
	SIT1	Inverse variance weighted (multiplicative random effects)	10	-0.0353941	0.0835628	0.965225	0.819405	1.137	0.671885	0.963021
	LAT2	Inverse variance weighted (multiplicative random effects)	9	-0.0383689	0.0902997	0.962358	0.806254	1.14869	0.670905	0.963021
	CHRDL2	Inverse variance weighted (multiplicative random effects)	10	-0.0259379	0.060444	0.974396	0.865534	1.09695	0.667834	0.963021
	SLIT2	Inverse variance weighted	3	0.112885	0.267958	1.1195	0.662117	1.89285	0.673552	0.963476
	ALCAM	Inverse variance weighted (multiplicative random effects)	19	-0.0263184	0.0625344	0.974025	0.861668	1.10103	0.673855	0.963476
	OSMR	Inverse variance weighted (multiplicative random effects)	19	-0.0139306	0.0330954	0.986166	0.924227	1.05226	0.673811	0.963476
	PYDC1	Inverse variance weighted (multiplicative random effects)	30	-0.0121069	0.0286547	0.987966	0.934008	1.04504	0.672654	0.963476
	NUCB2	Inverse variance weighted (multiplicative random effects)	10	0.0177374	0.0424111	1.0179	0.936704	1.10613	0.675782	0.96404
	DSG4	Inverse variance weighted (multiplicative random effects)	56	0.0138608	0.0330428	1.01396	0.950371	1.0818	0.674865	0.96404
	STK4	Inverse variance weighted (multiplicative random effects)	6	0.0370877	0.0886487	1.03778	0.872263	1.23471	0.675679	0.96404
	VWF	Inverse variance weighted (multiplicative random effects)	8	-0.0315639	0.0755563	0.968929	0.835559	1.12359	0.676127	0.96404
	WFDC1	Inverse variance weighted (multiplicative random effects)	6	-0.0191638	0.045959	0.981019	0.896512	1.07349	0.676696	0.96404
	CLU	Inverse variance weighted (multiplicative random effects)	8	0.036605	0.0877966	1.03728	0.8733	1.23206	0.67673	0.96404
	DCXR	Inverse variance weighted (multiplicative random effects)	12	0.0378781	0.0911382	1.0386	0.868704	1.24173	0.677695	0.964825
	THOP1	Inverse variance weighted	2	0.0644633	0.157967	1.06659	0.782586	1.45365	0.683214	0.965371
	EXOSC10	Inverse variance weighted	2	-0.0582471	0.14913	0.943417	0.704306	1.2637	0.696108	0.965371
	DOCK9	Inverse variance weighted	3	-0.0722787	0.182489	0.930272	0.650537	1.33029	0.692052	0.965371
	VWC2L	Inverse variance weighted	2	0.0479364	0.121001	1.0491	0.8276	1.32989	0.691982	0.965371
	CA2	Inverse variance weighted	3	0.0434222	0.105592	1.04438	0.849135	1.28452	0.680906	0.965371
	ZPR1	Inverse variance weighted	2	-0.103557	0.264123	0.901625	0.537279	1.51305	0.695002	0.965371
	SLC44A4	Inverse variance weighted	2	-0.0863076	0.212819	0.917312	0.604452	1.39211	0.685078	0.965371
	ADGRB3	Inverse variance weighted (multiplicative random effects)	16	-0.00704395	0.0178173	0.992981	0.958903	1.02827	0.692589	0.965371
	CDK5RAP3	Inverse variance weighted (multiplicative random effects)	5	-0.0519129	0.134196	0.949412	0.729835	1.23505	0.698871	0.965371
	ARF6	Inverse variance weighted (multiplicative random effects)	6	0.048853	0.119431	1.05007	0.830911	1.32702	0.682505	0.965371
	SMPDL3A	Inverse variance weighted (multiplicative random effects)	45	0.00769344	0.0197183	1.00772	0.96952	1.04743	0.696412	0.965371
	AGR3	Inverse variance weighted (multiplicative random effects)	7	-0.0454847	0.116188	0.955534	0.76093	1.19991	0.695447	0.965371
	OLR1	Inverse variance weighted (multiplicative random effects)	13	0.0312978	0.076106	1.03179	0.888812	1.19777	0.680896	0.965371
	MSRA	Inverse variance weighted (multiplicative random effects)	8	-0.0445942	0.109944	0.956385	0.770987	1.18637	0.68503	0.965371
	PFKFB2	Inverse variance weighted (multiplicative random effects)	7	-0.0255352	0.0662859	0.974788	0.856025	1.11003	0.700069	0.965371
	GIPC3	Inverse variance weighted (multiplicative random effects)	9	0.0164738	0.0414499	1.01661	0.937285	1.10265	0.691043	0.965371
	CD86	Inverse variance weighted (multiplicative random effects)	27	0.019825	0.0483402	1.02002	0.927816	1.12139	0.681721	0.965371
	CPB2	Inverse variance weighted (multiplicative random effects)	10	0.0174548	0.0450666	1.01761	0.931578	1.11158	0.698525	0.965371
	RBP7	Inverse variance weighted (multiplicative random effects)	5	0.0112505	0.0284815	1.01131	0.956406	1.06937	0.692835	0.965371
	CNDP1	Inverse variance weighted (multiplicative random effects)	20	-0.0124868	0.0318839	0.987591	0.927763	1.05128	0.695329	0.965371
	CFD	Inverse variance weighted (multiplicative random effects)	6	-0.0513416	0.130174	0.949954	0.736032	1.22605	0.69328	0.965371
	ADGRG1	Inverse variance weighted (multiplicative random effects)	16	-0.0329691	0.0852839	0.967568	0.818628	1.14361	0.699067	0.965371
	BLOC1S3	Inverse variance weighted (multiplicative random effects)	7	-0.0495387	0.12192	0.951668	0.749386	1.20855	0.684506	0.965371
	CCN5	Inverse variance weighted (multiplicative random effects)	7	0.0141684	0.0356082	1.01427	0.945895	1.08759	0.690705	0.965371
	MSR1	Inverse variance weighted (multiplicative random effects)	31	0.0125209	0.0305909	1.0126	0.95367	1.07517	0.682318	0.965371
	MCEMP1	Inverse variance weighted (multiplicative random effects)	24	-0.0126328	0.0313249	0.987447	0.928644	1.04997	0.686739	0.965371
	CREG1	Inverse variance weighted (multiplicative random effects)	26	-0.0126316	0.0313544	0.987448	0.928592	1.05003	0.687047	0.965371
	SERPINB8	Inverse variance weighted (multiplicative random effects)	8	-0.00609868	0.0158649	0.99392	0.963489	1.02531	0.700672	0.965371
	MXRA8	Inverse variance weighted (multiplicative random effects)	21	-0.0264796	0.0666982	0.973868	0.854526	1.10988	0.691363	0.965371
	SNCA	Inverse variance weighted (multiplicative random effects)	8	-0.04385	0.11189	0.957098	0.768624	1.19179	0.695129	0.965371
	IDI2	Inverse variance weighted (multiplicative random effects)	9	-0.0146742	0.0373228	0.985433	0.915919	1.06022	0.694194	0.965371
	INHBB	Inverse variance weighted (multiplicative random effects)	14	-0.0166065	0.0426397	0.983531	0.904674	1.06926	0.696934	0.965371
	COL28A1	Inverse variance weighted (multiplicative random effects)	21	-0.0124224	0.0316687	0.987654	0.928214	1.0509	0.694864	0.965371
	CFP	Inverse variance weighted (multiplicative random effects)	14	-0.022246	0.0563183	0.978	0.875789	1.09214	0.692839	0.965371
	PDLIM5	Inverse variance weighted (multiplicative random effects)	5	0.0697075	0.177256	1.07219	0.757513	1.5176	0.694129	0.965371
	VWA1	Inverse variance weighted (multiplicative random effects)	14	0.013789	0.0334245	1.01388	0.949592	1.08253	0.679942	0.965371
	ACY3	Inverse variance weighted (multiplicative random effects)	13	0.0233551	0.0571864	1.02363	0.915092	1.14504	0.682978	0.965371
	CCN1	Inverse variance weighted (multiplicative random effects)	16	0.0254063	0.0633513	1.02573	0.905958	1.16134	0.688392	0.965371
	TFF3	Inverse variance weighted (multiplicative random effects)	11	-0.01897	0.0470281	0.981209	0.894809	1.07595	0.686671	0.965371
	FLI1	Inverse variance weighted (multiplicative random effects)	8	-0.0509148	0.124471	0.95036	0.744622	1.21294	0.682503	0.965371
	CBS	Inverse variance weighted (multiplicative random effects)	5	0.0412537	0.103456	1.04212	0.850849	1.27638	0.690074	0.965371
	REG1A	Inverse variance weighted (multiplicative random effects)	11	0.0123302	0.0320949	1.01241	0.950682	1.07814	0.700846	0.965371
	PDGFB	Inverse variance weighted (multiplicative random effects)	30	0.0158338	0.0396904	1.01596	0.939921	1.09815	0.689942	0.965371
	UMOD	Inverse variance weighted (multiplicative random effects)	40	-0.011491	0.0298781	0.988575	0.932345	1.0482	0.700538	0.965371
	C2	Inverse variance weighted (multiplicative random effects)	11	0.0217715	0.0537313	1.02201	0.919853	1.13551	0.685336	0.965371
	CRH	Inverse variance weighted (multiplicative random effects)	53	-0.0104875	0.0254287	0.989567	0.941456	1.04014	0.680025	0.965371
	CNPY4	Inverse variance weighted (multiplicative random effects)	11	0.0239997	0.0581669	1.02429	0.913924	1.14798	0.679899	0.965371
	SLITRK1	Inverse variance weighted (multiplicative random effects)	9	-0.0305708	0.0794738	0.969892	0.829992	1.13337	0.700486	0.965371
	IL2RA	Inverse variance weighted (multiplicative random effects)	20	-0.0152461	0.0370731	0.98487	0.915844	1.0591	0.680894	0.965371
	CD84	Inverse variance weighted (multiplicative random effects)	20	0.0218909	0.0555305	1.02213	0.916724	1.13966	0.693423	0.965371
	COL6A3	Inverse variance weighted (multiplicative random effects)	8	-0.0308706	0.0800147	0.969601	0.828864	1.13423	0.699636	0.965371
	CRISP3	Inverse variance weighted (multiplicative random effects)	40	0.0111432	0.0287167	1.01121	0.955862	1.06975	0.697987	0.965371
	NAPRT	Inverse variance weighted (multiplicative random effects)	4	-0.0165469	0.0421872	0.983589	0.905531	1.06838	0.694892	0.965371
	TFF1	Inverse variance weighted (multiplicative random effects)	8	0.0167337	0.042837	1.01687	0.934983	1.10594	0.696066	0.965371
	TNFRSF10C	Inverse variance weighted (multiplicative random effects)	35	-0.0111191	0.0286977	0.988942	0.934852	1.04616	0.698419	0.965371
	CRELD1	Inverse variance weighted (multiplicative random effects)	13	0.012645	0.0334047	1.01273	0.948543	1.08125	0.70503	0.965523
	TRIM58	Inverse variance weighted (multiplicative random effects)	6	-0.0258878	0.0678244	0.974444	0.853147	1.11299	0.702692	0.965523
	CA13	Inverse variance weighted (multiplicative random effects)	7	-0.0164229	0.0428868	0.983711	0.904402	1.06997	0.701768	0.965523
	TNFRSF14	Inverse variance weighted (multiplicative random effects)	9	-0.0388858	0.102281	0.961861	0.787135	1.17537	0.703807	0.965523
	FGA	Inverse variance weighted (multiplicative random effects)	8	0.041239	0.10846	1.0421	0.842533	1.28894	0.703779	0.965523
	TNF	Inverse variance weighted (multiplicative random effects)	4	-0.0617849	0.162902	0.940085	0.683128	1.2937	0.704483	0.965523
	SELP	Inverse variance weighted (multiplicative random effects)	19	0.0200053	0.0528611	1.02021	0.919797	1.13158	0.705097	0.965523
	NOMO1	Inverse variance weighted (multiplicative random effects)	11	-0.014966	0.0395106	0.985145	0.911734	1.06447	0.704847	0.965523
	ACE	Inverse variance weighted (multiplicative random effects)	7	-0.0119056	0.0311916	0.988165	0.929563	1.05046	0.702689	0.965523
	ERN1	Inverse variance weighted (multiplicative random effects)	13	-0.023309	0.0615794	0.976961	0.865884	1.10229	0.705045	0.965523
	HMBS	Inverse variance weighted (multiplicative random effects)	5	0.028939	0.0765863	1.02936	0.885883	1.19608	0.705534	0.965554
	TSPYL1	Inverse variance weighted (multiplicative random effects)	4	-0.0478534	0.127099	0.953273	0.743069	1.22294	0.706541	0.966366
	WWP2	Inverse variance weighted (multiplicative random effects)	6	0.0472957	0.125951	1.04843	0.819084	1.342	0.707282	0.966813
	EIF2AK3	Inverse variance weighted	3	-0.0311245	0.083516	0.969355	0.822986	1.14176	0.709388	0.966978
	TREH	Inverse variance weighted (multiplicative random effects)	28	0.00919342	0.0247504	1.00924	0.961446	1.0594	0.710306	0.966978
	SERPINB1	Inverse variance weighted (multiplicative random effects)	8	0.0207531	0.0558126	1.02097	0.915175	1.13899	0.710016	0.966978
	GOLGA3	Inverse variance weighted (multiplicative random effects)	5	-0.0132158	0.0354106	0.986871	0.9207	1.0578	0.708989	0.966978
	SEPTIN3	Inverse variance weighted (multiplicative random effects)	19	-0.0148961	0.0399246	0.985214	0.911058	1.06541	0.70907	0.966978
	PLTP	Inverse variance weighted (multiplicative random effects)	24	-0.0132229	0.0355466	0.986864	0.920448	1.05807	0.709903	0.966978
	FURIN	Inverse variance weighted (multiplicative random effects)	6	-0.0301717	0.0811715	0.970279	0.827565	1.1376	0.710114	0.966978
	NAA80	Inverse variance weighted (multiplicative random effects)	9	0.0475373	0.12973	1.04869	0.813236	1.3523	0.714042	0.96815
	BMP10	Inverse variance weighted (multiplicative random effects)	21	-0.0130849	0.0355221	0.987	0.92062	1.05817	0.712606	0.96815
	AHSG	Inverse variance weighted (multiplicative random effects)	10	0.0107885	0.0292178	1.01085	0.954585	1.07042	0.711946	0.96815
	TGFBR2	Inverse variance weighted (multiplicative random effects)	21	-0.017885	0.0485183	0.982274	0.893168	1.08027	0.712408	0.96815
	DCTN6	Inverse variance weighted (multiplicative random effects)	4	-0.0752902	0.205428	0.927474	0.620066	1.38728	0.713989	0.96815
	LONP1	Inverse variance weighted (multiplicative random effects)	9	-0.0322383	0.0879886	0.968276	0.814895	1.15053	0.714073	0.96815
	CNTNAP2	Inverse variance weighted (multiplicative random effects)	11	0.0137355	0.0373217	1.01383	0.942316	1.09077	0.71285	0.96815
	TXNDC15	Inverse variance weighted (multiplicative random effects)	30	-0.00771678	0.0211321	0.992313	0.952052	1.03428	0.714986	0.968824
	ADH1B	Inverse variance weighted (multiplicative random effects)	9	0.0341607	0.0937841	1.03475	0.861004	1.24356	0.715672	0.968885
	CXADR	Inverse variance weighted (multiplicative random effects)	16	-0.0176587	0.0485134	0.982496	0.893379	1.0805	0.715861	0.968885
	MICALL2	Inverse variance weighted	2	0.0835014	0.230559	1.08709	0.691844	1.70813	0.717226	0.968908
	AP3S2	Inverse variance weighted	2	-0.0770579	0.212566	0.925836	0.610371	1.40435	0.716969	0.968908
	DOK1	Inverse variance weighted (multiplicative random effects)	4	-0.0885433	0.245156	0.915263	0.566064	1.47988	0.717971	0.968908
	IL18BP	Inverse variance weighted (multiplicative random effects)	20	-0.0204776	0.056452	0.979731	0.877109	1.09436	0.716797	0.968908
	C3	Inverse variance weighted (multiplicative random effects)	7	0.0217996	0.0604474	1.02204	0.907849	1.15059	0.718371	0.968908
	GALNT5	Inverse variance weighted (multiplicative random effects)	15	-0.0122044	0.0338363	0.98787	0.92448	1.05561	0.71833	0.968908
	TAX1BP1	Inverse variance weighted	3	-0.0361918	0.10309	0.964455	0.788008	1.18041	0.725535	0.969666
	GPKOW	Inverse variance weighted	2	-0.106156	0.320109	0.899284	0.480192	1.68414	0.740172	0.969666
	UNC5D	Inverse variance weighted	2	-0.102961	0.297206	0.902162	0.503846	1.61537	0.72902	0.969666
	VTCN1	Inverse variance weighted	2	-0.143218	0.416386	0.866566	0.383148	1.95991	0.730881	0.969666
	GPR15L	Inverse variance weighted (multiplicative random effects)	10	-0.0162178	0.0483765	0.983913	0.894907	1.08177	0.737443	0.969666
	NECTIN2	Inverse variance weighted (multiplicative random effects)	10	-0.0180163	0.0508866	0.982145	0.888915	1.08515	0.723303	0.969666
	DARS1	Inverse variance weighted (multiplicative random effects)	12	-0.0249614	0.0739972	0.975348	0.843668	1.12758	0.735869	0.969666
	SELE	Inverse variance weighted (multiplicative random effects)	20	-0.0154681	0.0445156	0.984651	0.902381	1.07442	0.728234	0.969666
	UPB1	Inverse variance weighted (multiplicative random effects)	8	0.040548	0.12293	1.04138	0.818407	1.3251	0.741516	0.969666
	MYH9	Inverse variance weighted (multiplicative random effects)	13	0.0379876	0.111538	1.03872	0.834748	1.29253	0.733419	0.969666
	MICB	Inverse variance weighted (multiplicative random effects)	19	0.00981461	0.0285519	1.00986	0.954901	1.06799	0.731037	0.969666
	CCL21	Inverse variance weighted (multiplicative random effects)	20	-0.020896	0.062513	0.979321	0.866389	1.10697	0.738179	0.969666
	GLB1	Inverse variance weighted (multiplicative random effects)	20	-0.0118323	0.0349303	0.988237	0.922843	1.05827	0.734805	0.969666
	PON2	Inverse variance weighted (multiplicative random effects)	14	0.00931738	0.0267917	1.00936	0.957725	1.06378	0.728012	0.969666
	FBLN2	Inverse variance weighted (multiplicative random effects)	15	-0.0179506	0.0546014	0.98221	0.882524	1.09316	0.742339	0.969666
	PRRT3	Inverse variance weighted (multiplicative random effects)	15	-0.0197777	0.0573654	0.980417	0.876154	1.09709	0.730269	0.969666
	APOA1	Inverse variance weighted (multiplicative random effects)	16	-0.0161459	0.0489697	0.983984	0.893931	1.08311	0.741618	0.969666
	CAPS	Inverse variance weighted (multiplicative random effects)	7	-0.0211131	0.0642733	0.979108	0.863217	1.11056	0.742541	0.969666
	ODAM	Inverse variance weighted (multiplicative random effects)	7	-0.010104	0.0305672	0.989947	0.932379	1.05107	0.740984	0.969666
	PCDH1	Inverse variance weighted (multiplicative random effects)	10	0.0319761	0.0966991	1.03249	0.854231	1.24796	0.740889	0.969666
	VPS4B	Inverse variance weighted (multiplicative random effects)	6	-0.0290482	0.0835532	0.97137	0.824637	1.14421	0.728095	0.969666
	LAYN	Inverse variance weighted (multiplicative random effects)	12	-0.0179467	0.0515554	0.982213	0.887812	1.08665	0.727761	0.969666
	GC	Inverse variance weighted (multiplicative random effects)	25	0.00562741	0.016694	1.00564	0.973271	1.03909	0.736048	0.969666
	PRDX3	Inverse variance weighted (multiplicative random effects)	5	0.0230018	0.0680242	1.02327	0.895542	1.16921	0.735257	0.969666
	CD63	Inverse variance weighted (multiplicative random effects)	24	-0.0154593	0.0458753	0.98466	0.899987	1.0773	0.736128	0.969666
	GIPC2	Inverse variance weighted (multiplicative random effects)	4	-0.0162035	0.0481388	0.983927	0.895337	1.08128	0.736419	0.969666
	BECN1	Inverse variance weighted (multiplicative random effects)	6	0.0366164	0.101996	1.0373	0.84934	1.26684	0.719596	0.969666
	GPNMB	Inverse variance weighted (multiplicative random effects)	13	-0.0169199	0.0496755	0.983222	0.892005	1.08377	0.733398	0.969666
	EIF5	Inverse variance weighted (multiplicative random effects)	4	0.0442845	0.133458	1.04528	0.804694	1.35779	0.740022	0.969666
	CASP3	Inverse variance weighted (multiplicative random effects)	10	0.0182934	0.0544612	1.01846	0.915348	1.13319	0.736948	0.969666
	SUMF2	Inverse variance weighted (multiplicative random effects)	28	0.00940118	0.0282772	1.00945	0.955021	1.06697	0.739538	0.969666
	SNAP23	Inverse variance weighted (multiplicative random effects)	7	-0.0288602	0.086799	0.971552	0.819561	1.15173	0.739516	0.969666
	FABP5	Inverse variance weighted (multiplicative random effects)	7	-0.0286968	0.0809096	0.971711	0.829212	1.1387	0.722831	0.969666
	IL22RA1	Inverse variance weighted (multiplicative random effects)	6	0.0143027	0.0404118	1.01441	0.937157	1.09802	0.723396	0.969666
	BAP18	Inverse variance weighted (multiplicative random effects)	4	-0.0793859	0.23744	0.923683	0.579976	1.47108	0.738122	0.969666
	SPINT1	Inverse variance weighted (multiplicative random effects)	21	-0.016476	0.0488545	0.983659	0.893838	1.08251	0.735931	0.969666
	SERPINA7	Inverse variance weighted (multiplicative random effects)	6	0.0443358	0.129214	1.04533	0.811456	1.34662	0.73151	0.969666
	GZMB	Inverse variance weighted (multiplicative random effects)	22	-0.0142791	0.0412708	0.985822	0.909218	1.06888	0.729353	0.969666
	SKAP1	Inverse variance weighted (multiplicative random effects)	11	-0.0236786	0.0673816	0.9766	0.855776	1.11448	0.72528	0.969666
	RBKS	Inverse variance weighted (multiplicative random effects)	8	0.0118248	0.0333812	1.01189	0.947809	1.08031	0.723163	0.969666
	CD302	Inverse variance weighted (multiplicative random effects)	11	0.015948	0.0485613	1.01608	0.923825	1.11754	0.742602	0.969666
	LY96	Inverse variance weighted (multiplicative random effects)	23	-0.0264518	0.0741554	0.973895	0.842151	1.12625	0.721311	0.969666
	SERPINI2	Inverse variance weighted (multiplicative random effects)	41	0.00569679	0.0162776	1.00571	0.974133	1.03832	0.726355	0.969666
	BLVRB	Inverse variance weighted (multiplicative random effects)	5	-0.0258641	0.0743822	0.974467	0.842271	1.12741	0.728051	0.969666
	SHBG	Inverse variance weighted (multiplicative random effects)	21	0.0166457	0.0500073	1.01678	0.921854	1.12149	0.739236	0.969666
	CST7	Inverse variance weighted (multiplicative random effects)	22	0.0112213	0.032243	1.01128	0.949353	1.07726	0.727823	0.969666
	CPB1	Inverse variance weighted (multiplicative random effects)	30	0.0124303	0.0364087	1.01251	0.942772	1.0874	0.732794	0.969666
	TF	Inverse variance weighted (multiplicative random effects)	12	-0.015247	0.0429556	0.984869	0.905344	1.07138	0.722628	0.969666
	FABP2	Inverse variance weighted (multiplicative random effects)	7	0.0298242	0.084466	1.03027	0.873079	1.21577	0.72402	0.969666
	TGFB1	Inverse variance weighted (multiplicative random effects)	17	0.0195419	0.0583387	1.01973	0.909553	1.14326	0.737646	0.969666
	C8B	Inverse variance weighted (multiplicative random effects)	11	0.0116029	0.0353351	1.01167	0.943977	1.08422	0.742634	0.969666
	CELA2A	Inverse variance weighted (multiplicative random effects)	37	0.012919	0.0367637	1.013	0.942577	1.08869	0.725283	0.969666
	CHGB	Inverse variance weighted (multiplicative random effects)	14	-0.00908985	0.0265847	0.990951	0.940639	1.04395	0.732411	0.969666
	SEMA3G	Inverse variance weighted (multiplicative random effects)	21	0.00855737	0.024384	1.00859	0.961524	1.05797	0.725632	0.969666
	PXDNL	Inverse variance weighted (multiplicative random effects)	4	0.00859156	0.0248744	1.00863	0.960634	1.05902	0.729796	0.969666
	GFRA3	Inverse variance weighted (multiplicative random effects)	40	0.0138999	0.0420821	1.014	0.933718	1.10118	0.74117	0.969666
	NRCAM	Inverse variance weighted (multiplicative random effects)	18	-0.0165254	0.0482741	0.98361	0.894811	1.08122	0.732107	0.969666
	NECTIN4	Inverse variance weighted (multiplicative random effects)	14	-0.0125227	0.0382094	0.987555	0.916298	1.06435	0.743109	0.969743
	HADH	Inverse variance weighted	3	0.0823459	0.253163	1.08583	0.661097	1.78344	0.744978	0.969754
	EDN1	Inverse variance weighted	2	-0.0180986	0.0556122	0.982064	0.880647	1.09516	0.744846	0.969754
	SPINK6	Inverse variance weighted	3	-0.0440442	0.13501	0.956912	0.734428	1.24679	0.74425	0.969754
	EBAG9	Inverse variance weighted (multiplicative random effects)	7	-0.027652	0.0846661	0.972727	0.82399	1.14831	0.74397	0.969754
	FAM20A	Inverse variance weighted (multiplicative random effects)	16	0.0187607	0.0577289	1.01894	0.90993	1.141	0.745197	0.969754
	TGFB2	Inverse variance weighted	2	0.0262154	0.0820633	1.02656	0.87404	1.2057	0.749382	0.970088
	TEF	Inverse variance weighted	2	-0.0806856	0.255322	0.922484	0.559273	1.52158	0.751991	0.970088
	UNC79	Inverse variance weighted	3	0.0262215	0.0818834	1.02657	0.874354	1.20528	0.748794	0.970088
	DOK2	Inverse variance weighted (multiplicative random effects)	7	-0.0210224	0.0669758	0.979197	0.858735	1.11656	0.753612	0.970088
	MPI	Inverse variance weighted (multiplicative random effects)	10	-0.0198279	0.0629495	0.980367	0.866573	1.1091	0.752776	0.970088
	MSLN	Inverse variance weighted (multiplicative random effects)	22	-0.00655767	0.0207968	0.993464	0.953783	1.0348	0.752518	0.970088
	PAG1	Inverse variance weighted (multiplicative random effects)	8	-0.0365634	0.116163	0.964097	0.767788	1.2106	0.752944	0.970088
	PRSS8	Inverse variance weighted (multiplicative random effects)	15	0.0211833	0.0675343	1.02141	0.894774	1.16597	0.753774	0.970088
	MESD	Inverse variance weighted (multiplicative random effects)	10	-0.0260344	0.0821786	0.974302	0.829357	1.14458	0.751393	0.970088
	SERPINA12	Inverse variance weighted (multiplicative random effects)	18	-0.00965124	0.0301429	0.990395	0.933577	1.05067	0.74883	0.970088
	GCC1	Inverse variance weighted (multiplicative random effects)	8	-0.0384322	0.120911	0.962297	0.759255	1.21964	0.750594	0.970088
	BAG4	Inverse variance weighted (multiplicative random effects)	5	-0.0310753	0.0970692	0.969403	0.801451	1.17255	0.748866	0.970088
	PPP2R5A	Inverse variance weighted (multiplicative random effects)	5	0.0324047	0.102161	1.03294	0.845497	1.26193	0.751097	0.970088
	FOXO3	Inverse variance weighted (multiplicative random effects)	4	0.0409927	0.130251	1.04184	0.807107	1.34485	0.752974	0.970088
	TNFRSF6B	Inverse variance weighted (multiplicative random effects)	11	-0.0156374	0.0490908	0.984484	0.894174	1.08392	0.750075	0.970088
	TIE1	Inverse variance weighted (multiplicative random effects)	20	-0.0122665	0.0378792	0.987808	0.917127	1.06394	0.746064	0.970088
	FOLH1	Inverse variance weighted (multiplicative random effects)	10	-0.0247558	0.0767436	0.975548	0.839312	1.1339	0.747015	0.970088
	DDHD2	Inverse variance weighted (multiplicative random effects)	6	0.0328046	0.104529	1.03335	0.841918	1.26831	0.753648	0.970088
	LCN2	Inverse variance weighted (multiplicative random effects)	27	0.0173391	0.0543244	1.01749	0.914721	1.13181	0.749593	0.970088
	NTRK3	Inverse variance weighted (multiplicative random effects)	18	-0.0183399	0.0570301	0.981827	0.877991	1.09794	0.747768	0.970088
	OPTC	Inverse variance weighted (multiplicative random effects)	24	-0.0110876	0.0355055	0.988974	0.92249	1.06025	0.754829	0.970832
	SDCCAG8	Inverse variance weighted (multiplicative random effects)	4	0.0111442	0.0357637	1.01121	0.942752	1.08463	0.755339	0.970832
	LTBP3	Inverse variance weighted (multiplicative random effects)	20	0.00996739	0.0320223	1.01002	0.948573	1.07544	0.7556	0.970832
	NOS1	Inverse variance weighted	3	-0.0285619	0.0928352	0.971842	0.810164	1.16579	0.758339	0.971271
	HIP1R	Inverse variance weighted	2	-0.0304245	0.0984166	0.970034	0.799858	1.17642	0.757215	0.971271
	ART5	Inverse variance weighted	3	-0.0233816	0.0776186	0.97689	0.839026	1.13741	0.763234	0.971271
	WFIKKN1	Inverse variance weighted (multiplicative random effects)	33	-0.0139355	0.0460525	0.986161	0.901046	1.07932	0.762195	0.971271
	CCL23	Inverse variance weighted (multiplicative random effects)	18	0.0087355	0.0290469	1.00877	0.952947	1.06787	0.763615	0.971271
	RTBDN	Inverse variance weighted (multiplicative random effects)	6	0.0137087	0.0448463	1.0138	0.928495	1.10695	0.759847	0.971271
	BCAT1	Inverse variance weighted (multiplicative random effects)	7	-0.0135898	0.0439995	0.986502	0.904992	1.07535	0.757425	0.971271
	CES3	Inverse variance weighted (multiplicative random effects)	19	-0.0107271	0.0349106	0.98933	0.9239	1.05939	0.758635	0.971271
	CALB1	Inverse variance weighted (multiplicative random effects)	7	0.021379	0.0696532	1.02161	0.89124	1.17105	0.758893	0.971271
	ADGRF5	Inverse variance weighted (multiplicative random effects)	21	-0.0163487	0.0533831	0.983784	0.886052	1.0923	0.759413	0.971271
	PTPRB	Inverse variance weighted (multiplicative random effects)	23	0.00946144	0.0313539	1.00951	0.949336	1.07349	0.762833	0.971271
	FKBP1B	Inverse variance weighted (multiplicative random effects)	6	-0.0157273	0.0518327	0.984396	0.889301	1.08966	0.761566	0.971271
	XPNPEP2	Inverse variance weighted (multiplicative random effects)	22	-0.0108943	0.0362633	0.989165	0.921299	1.06203	0.763855	0.971271
	PGLYRP2	Inverse variance weighted (multiplicative random effects)	11	0.0214313	0.070994	1.02166	0.888948	1.17419	0.762748	0.971271
	LRRN1	Inverse variance weighted (multiplicative random effects)	17	-0.0202587	0.0656432	0.979945	0.861639	1.1145	0.757612	0.971271
	SELPLG	Inverse variance weighted (multiplicative random effects)	21	-0.00670624	0.022272	0.993316	0.950888	1.03764	0.763334	0.971271
	NEDD4L	Inverse variance weighted (multiplicative random effects)	4	0.0401968	0.132875	1.04102	0.802327	1.35071	0.762259	0.971271
	IL17C	Inverse variance weighted (multiplicative random effects)	8	0.0224255	0.0735341	1.02268	0.885413	1.18123	0.760391	0.971271
	IL17RA	Inverse variance weighted (multiplicative random effects)	10	-0.00875602	0.0287861	0.991282	0.936902	1.04882	0.760995	0.971271
	TRAF2	Inverse variance weighted (multiplicative random effects)	4	-0.0296064	0.0993466	0.970828	0.799055	1.17953	0.765695	0.972549
	TDGF1	Inverse variance weighted (multiplicative random effects)	14	0.00618169	0.0207371	1.0062	0.966124	1.04794	0.765628	0.972549
	PRND	Inverse variance weighted (multiplicative random effects)	16	0.010099	0.0340984	1.01015	0.944846	1.07997	0.767098	0.973801
	KIR2DL3	Inverse variance weighted (multiplicative random effects)	16	-0.00537768	0.0183336	0.994637	0.95953	1.03103	0.769275	0.974128
	SERPINA11	Inverse variance weighted (multiplicative random effects)	23	0.00862143	0.0294167	1.00866	0.952147	1.06852	0.769462	0.974128
	SERPINA4	Inverse variance weighted (multiplicative random effects)	13	-0.00913333	0.0312192	0.990908	0.932093	1.05343	0.769862	0.974128
	SUSD1	Inverse variance weighted (multiplicative random effects)	10	0.0223463	0.0761142	1.0226	0.880877	1.18712	0.769072	0.974128
	HYOU1	Inverse variance weighted (multiplicative random effects)	31	-0.0137062	0.0465155	0.986387	0.900436	1.08054	0.768254	0.974128
	PLPBP	Inverse variance weighted (multiplicative random effects)	6	-0.0463115	0.157755	0.954745	0.700816	1.30068	0.769089	0.974128
	CPE	Inverse variance weighted (multiplicative random effects)	12	0.0210081	0.07195	1.02123	0.886908	1.1759	0.770301	0.974154
	CSF2	Inverse variance weighted (multiplicative random effects)	8	-0.0177336	0.0614311	0.982423	0.870978	1.10813	0.77283	0.974184
	KYAT1	Inverse variance weighted (multiplicative random effects)	12	0.031753	0.109834	1.03226	0.832333	1.28022	0.772505	0.974184
	HRG	Inverse variance weighted (multiplicative random effects)	12	0.0110627	0.038166	1.01112	0.938246	1.08966	0.771925	0.974184
	SLA2	Inverse variance weighted (multiplicative random effects)	5	0.0233983	0.0803667	1.02367	0.874485	1.19832	0.770941	0.974184
	NUMB	Inverse variance weighted (multiplicative random effects)	8	0.0372717	0.12848	1.03798	0.806905	1.33521	0.771742	0.974184
	CXCL3	Inverse variance weighted (multiplicative random effects)	7	-0.0501639	0.173385	0.951074	0.677057	1.33599	0.772336	0.974184
	ARL13B	Inverse variance weighted	2	0.095217	0.332148	1.0999	0.573617	2.10903	0.774365	0.974367
	TNFRSF11A	Inverse variance weighted (multiplicative random effects)	20	-0.00719953	0.0250985	0.992826	0.945168	1.04289	0.774226	0.974367
	C19orf12	Inverse variance weighted (multiplicative random effects)	8	-0.0354039	0.124848	0.965215	0.755703	1.23281	0.776736	0.974367
	SIGLEC1	Inverse variance weighted (multiplicative random effects)	24	0.0141503	0.0498166	1.01425	0.9199	1.11828	0.776373	0.974367
	BGN	Inverse variance weighted (multiplicative random effects)	24	-0.0129525	0.0453633	0.987131	0.903152	1.07892	0.775239	0.974367
	CLEC4M	Inverse variance weighted (multiplicative random effects)	27	0.00669131	0.0232755	1.00671	0.961819	1.0537	0.773742	0.974367
	HEG1	Inverse variance weighted (multiplicative random effects)	15	-0.0118423	0.0416597	0.988228	0.910742	1.07231	0.776209	0.974367
	TRIM21	Inverse variance weighted (multiplicative random effects)	7	-0.0434129	0.152715	0.957516	0.709827	1.29163	0.7762	0.974367
	CD226	Inverse variance weighted (multiplicative random effects)	28	0.0156902	0.0551015	1.01581	0.911824	1.13166	0.775835	0.974367
	SCP2	Inverse variance weighted	2	-0.0667884	0.243052	0.935393	0.580904	1.50621	0.783477	0.974454
	IPCEF1	Inverse variance weighted	3	0.0304622	0.110133	1.03093	0.830774	1.27931	0.782091	0.974454
	STK24	Inverse variance weighted	3	-0.0411482	0.148072	0.959687	0.71794	1.28284	0.781095	0.974454
	GAS2	Inverse variance weighted	3	0.0357274	0.130556	1.03637	0.802388	1.33859	0.78435	0.974454
	SSB	Inverse variance weighted	2	-0.0812735	0.292231	0.921942	0.519938	1.63476	0.780925	0.974454
	DNAJA4	Inverse variance weighted	3	-0.0384094	0.143327	0.962319	0.726635	1.27445	0.788711	0.974454
	KLF4	Inverse variance weighted	3	0.0492986	0.18674	1.05053	0.728541	1.51484	0.791783	0.974454
	GSR	Inverse variance weighted	3	0.0246228	0.0879843	1.02493	0.862581	1.21783	0.77959	0.974454
	SCARF1	Inverse variance weighted (multiplicative random effects)	12	-0.0193894	0.0750915	0.980797	0.846565	1.13631	0.796245	0.974454
	DDAH1	Inverse variance weighted (multiplicative random effects)	7	0.0139623	0.0521432	1.01406	0.915543	1.12318	0.788877	0.974454
	DKK1	Inverse variance weighted (multiplicative random effects)	29	-0.010624	0.0391391	0.989432	0.916369	1.06832	0.786051	0.974454
	RGMB	Inverse variance weighted (multiplicative random effects)	12	0.0192278	0.0705325	1.01941	0.887794	1.17055	0.785154	0.974454
	GHRL	Inverse variance weighted (multiplicative random effects)	19	-0.0103102	0.0403296	0.989743	0.91452	1.07115	0.798222	0.974454
	DXO	Inverse variance weighted (multiplicative random effects)	11	0.013223	0.0512595	1.01331	0.916452	1.12041	0.796436	0.974454
	ENDOU	Inverse variance weighted (multiplicative random effects)	27	-0.0105397	0.0373109	0.989516	0.919736	1.06459	0.777572	0.974454
	CDKN2D	Inverse variance weighted (multiplicative random effects)	7	-0.020732	0.0773051	0.979481	0.841769	1.13972	0.788558	0.974454
	ADAM9	Inverse variance weighted (multiplicative random effects)	12	0.0169128	0.0616664	1.01706	0.901267	1.14772	0.783883	0.974454
	TG	Inverse variance weighted (multiplicative random effects)	31	0.0101721	0.036209	1.01022	0.941014	1.08452	0.778766	0.974454
	GRP	Inverse variance weighted (multiplicative random effects)	16	0.0103421	0.0403456	1.0104	0.933574	1.09354	0.797689	0.974454
	ISM1	Inverse variance weighted (multiplicative random effects)	12	-0.0177377	0.0680695	0.982419	0.859715	1.12263	0.794415	0.974454
	VIT	Inverse variance weighted (multiplicative random effects)	20	0.0109869	0.0395516	1.01105	0.935631	1.09254	0.781177	0.974454
	BCL2	Inverse variance weighted (multiplicative random effects)	4	0.0488179	0.185341	1.05003	0.73019	1.50997	0.792246	0.974454
	ADA	Inverse variance weighted (multiplicative random effects)	10	0.00880912	0.0316233	1.00885	0.948216	1.07336	0.780579	0.974454
	BST1	Inverse variance weighted (multiplicative random effects)	26	-0.00470979	0.0184972	0.995301	0.959863	1.03205	0.799015	0.974454
	KLK7	Inverse variance weighted (multiplicative random effects)	16	-0.020787	0.0798685	0.979428	0.837504	1.1454	0.794659	0.974454
	SHISA5	Inverse variance weighted (multiplicative random effects)	8	-0.0331885	0.130359	0.967356	0.749243	1.24896	0.799037	0.974454
	MOCS2	Inverse variance weighted (multiplicative random effects)	13	0.00710251	0.027761	1.00713	0.953793	1.06345	0.798071	0.974454
	AHNAK2	Inverse variance weighted (multiplicative random effects)	5	0.0153111	0.0571864	1.01543	0.907761	1.13587	0.788899	0.974454
	CCL26	Inverse variance weighted (multiplicative random effects)	14	0.010666	0.0404286	1.01072	0.933724	1.09407	0.791917	0.974454
	PSCA	Inverse variance weighted (multiplicative random effects)	15	-0.00885543	0.0348416	0.991184	0.925756	1.06124	0.79937	0.974454
	LAMP3	Inverse variance weighted (multiplicative random effects)	16	-0.0132396	0.0484905	0.986848	0.897375	1.08524	0.784827	0.974454
	IL18R1	Inverse variance weighted (multiplicative random effects)	25	-0.00962858	0.0349755	0.990418	0.924797	1.06069	0.78309	0.974454
	FGF19	Inverse variance weighted (multiplicative random effects)	9	0.0180394	0.0704239	1.0182	0.886928	1.16891	0.797832	0.974454
	CHL1	Inverse variance weighted (multiplicative random effects)	18	-0.00791869	0.030216	0.992113	0.935062	1.05264	0.793268	0.974454
	FUOM	Inverse variance weighted (multiplicative random effects)	11	0.0240514	0.0880811	1.02434	0.861924	1.21737	0.784808	0.974454
	COL9A1	Inverse variance weighted (multiplicative random effects)	9	0.0146567	0.056766	1.01476	0.907915	1.13419	0.796256	0.974454
	ICAM5	Inverse variance weighted (multiplicative random effects)	26	-0.00825357	0.0315898	0.99178	0.932236	1.05513	0.793882	0.974454
	CXCL9	Inverse variance weighted (multiplicative random effects)	15	-0.0243591	0.087001	0.975935	0.822933	1.15738	0.779488	0.974454
	GGH	Inverse variance weighted (multiplicative random effects)	33	0.00691135	0.0270758	1.00694	0.954892	1.06182	0.798523	0.974454
	EPPK1	Inverse variance weighted (multiplicative random effects)	12	0.00730559	0.026807	1.00733	0.955772	1.06167	0.785218	0.974454
	TIMM8A	Inverse variance weighted (multiplicative random effects)	5	0.0460924	0.174661	1.04717	0.743607	1.47466	0.79186	0.974454
	CBLIF	Inverse variance weighted (multiplicative random effects)	28	0.00725718	0.0265363	1.00728	0.956233	1.06106	0.784483	0.974454
	FABP6	Inverse variance weighted (multiplicative random effects)	5	0.0167451	0.0622522	1.01689	0.900082	1.14885	0.787939	0.974454
	SCARA5	Inverse variance weighted (multiplicative random effects)	8	0.0166446	0.0617173	1.01678	0.900936	1.14753	0.787398	0.974454
	ALDH1A1	Inverse variance weighted (multiplicative random effects)	4	0.0267845	0.101859	1.02715	0.841256	1.25411	0.792584	0.974454
	LPP	Inverse variance weighted (multiplicative random effects)	4	0.0802325	0.307668	1.08354	0.59286	1.98033	0.794265	0.974454
	MARCO	Inverse variance weighted (multiplicative random effects)	33	-0.0084329	0.0325396	0.991603	0.930335	1.0569	0.795513	0.974454
	IGLC2	Inverse variance weighted (multiplicative random effects)	16	-0.0134065	0.0506531	0.986683	0.893431	1.08967	0.791261	0.974454
	IDO1	Inverse variance weighted (multiplicative random effects)	17	-0.0121909	0.0451955	0.987883	0.904137	1.07939	0.787363	0.974454
	GSTA3	Inverse variance weighted (multiplicative random effects)	10	-0.0265121	0.0954231	0.973836	0.807719	1.17412	0.781138	0.974454
	APOH	Inverse variance weighted (multiplicative random effects)	8	0.00820031	0.0310537	1.00823	0.948698	1.07151	0.791727	0.974454
	GSTA1	Inverse variance weighted (multiplicative random effects)	11	-0.0215972	0.0829196	0.978634	0.831836	1.15134	0.794509	0.974454
	S100A11	Inverse variance weighted (multiplicative random effects)	4	0.0155712	0.0552214	1.01569	0.911501	1.1318	0.77796	0.974454
	MMP9	Inverse variance weighted (multiplicative random effects)	15	-0.0113105	0.0427564	0.988753	0.90927	1.07518	0.791369	0.974454
	MFAP3L	Inverse variance weighted	2	0.0102049	0.0404861	1.01026	0.933189	1.09369	0.800995	0.975416
	NMI	Inverse variance weighted (multiplicative random effects)	11	0.0112987	0.0447554	1.01136	0.926425	1.10409	0.800689	0.975416
	DDI2	Inverse variance weighted	3	0.0417722	0.16826	1.04266	0.749748	1.45	0.803933	0.975874
	BPIFB1	Inverse variance weighted (multiplicative random effects)	34	-0.0079172	0.03164	0.992114	0.932458	1.05559	0.802412	0.975874
	PLSCR3	Inverse variance weighted (multiplicative random effects)	4	-0.0299798	0.120928	0.970465	0.765675	1.23003	0.8042	0.975874
	GPC1	Inverse variance weighted (multiplicative random effects)	33	-0.00853601	0.0344259	0.9915	0.926806	1.06071	0.804171	0.975874
	PLAT	Inverse variance weighted (multiplicative random effects)	6	-0.0102912	0.0415324	0.989762	0.912384	1.0737	0.804299	0.975874
	CMIP	Inverse variance weighted (multiplicative random effects)	5	0.0355068	0.143297	1.03614	0.782426	1.37214	0.804301	0.975874
	RETN	Inverse variance weighted (multiplicative random effects)	27	-0.00997857	0.0402698	0.990071	0.91493	1.07138	0.804295	0.975874
	CPTP	Inverse variance weighted	2	-0.0447145	0.1815	0.95627	0.670016	1.36482	0.805403	0.976703
	IL11	Inverse variance weighted	2	-0.067735	0.28046	0.934508	0.539325	1.61926	0.809157	0.97719
	IL13RA1	Inverse variance weighted	3	0.0405495	0.16682	1.04138	0.750949	1.44414	0.807948	0.97719
	ALDH3A1	Inverse variance weighted (multiplicative random effects)	5	-0.00666567	0.0273283	0.993356	0.941549	1.04801	0.8073	0.97719
	IL10	Inverse variance weighted (multiplicative random effects)	5	0.0157106	0.0647764	1.01583	0.894714	1.15335	0.808364	0.97719
	TP53BP1	Inverse variance weighted (multiplicative random effects)	10	0.0213658	0.0871854	1.0216	0.861123	1.21197	0.806409	0.97719
	SPARC	Inverse variance weighted (multiplicative random effects)	24	-0.0134852	0.0554958	0.986605	0.884921	1.09997	0.80801	0.97719
	PODXL	Inverse variance weighted (multiplicative random effects)	13	0.0107636	0.0440634	1.01082	0.927186	1.102	0.807018	0.97719
	S100P	Inverse variance weighted (multiplicative random effects)	10	-0.0158513	0.0654953	0.984274	0.865695	1.11909	0.808764	0.97719
	AOC1	Inverse variance weighted	2	0.0111719	0.0466559	1.01123	0.922864	1.10807	0.810755	0.977601
	MAP2	Inverse variance weighted (multiplicative random effects)	14	0.0188517	0.0785582	1.01903	0.873609	1.18866	0.810352	0.977601
	TMSB10	Inverse variance weighted (multiplicative random effects)	7	-0.029232	0.121538	0.971191	0.765332	1.23242	0.809928	0.977601
	AP2B1	Inverse variance weighted	2	-0.0304727	0.142822	0.969987	0.733151	1.28333	0.831045	0.977618
	SCRIB	Inverse variance weighted	2	0.16595	0.707647	1.18051	0.294924	4.72534	0.814589	0.977618
	CWC15	Inverse variance weighted	3	0.0959562	0.417856	1.10071	0.485274	2.49666	0.818372	0.977618
	PRDX6	Inverse variance weighted	2	0.0317735	0.133201	1.03228	0.79509	1.34024	0.811463	0.977618
	IGFBP1	Inverse variance weighted	3	0.0546135	0.233167	1.05613	0.668718	1.66799	0.81481	0.977618
	FLT3	Inverse variance weighted (multiplicative random effects)	8	-0.026746	0.127727	0.973608	0.757986	1.25057	0.834136	0.977618
	RET	Inverse variance weighted (multiplicative random effects)	16	0.011206	0.0504179	1.01127	0.916115	1.11631	0.824109	0.977618
	CCL15	Inverse variance weighted (multiplicative random effects)	13	-0.0070714	0.0318122	0.992954	0.932932	1.05684	0.824092	0.977618
	CTSV	Inverse variance weighted (multiplicative random effects)	33	-0.00909646	0.0410297	0.990945	0.914375	1.07393	0.824544	0.977618
	CELSR2	Inverse variance weighted (multiplicative random effects)	8	0.00677206	0.0293633	1.0068	0.950488	1.06644	0.817602	0.977618
	CCDC50	Inverse variance weighted (multiplicative random effects)	7	0.0108568	0.048663	1.01092	0.918951	1.11208	0.823457	0.977618
	CYB5R2	Inverse variance weighted (multiplicative random effects)	8	0.0177957	0.0761341	1.01795	0.876843	1.18178	0.815186	0.977618
	CD70	Inverse variance weighted (multiplicative random effects)	9	-0.00549451	0.0258814	0.994521	0.945329	1.04627	0.831877	0.977618
	IST1	Inverse variance weighted (multiplicative random effects)	10	-0.0167696	0.0793368	0.98337	0.841752	1.14881	0.832597	0.977618
	FSTL3	Inverse variance weighted (multiplicative random effects)	10	-0.0147626	0.0685127	0.985346	0.861528	1.12696	0.829399	0.977618
	MAN2B2	Inverse variance weighted (multiplicative random effects)	34	0.00544101	0.0256736	1.00546	0.956113	1.05735	0.832162	0.977618
	NID1	Inverse variance weighted (multiplicative random effects)	24	-0.0122748	0.0571535	0.9878	0.883119	1.10489	0.829947	0.977618
	PTGR1	Inverse variance weighted (multiplicative random effects)	19	0.00715648	0.034412	1.00718	0.94149	1.07746	0.835257	0.977618
	CA4	Inverse variance weighted (multiplicative random effects)	18	0.00688228	0.0306343	1.00691	0.948227	1.06922	0.822244	0.977618
	STC2	Inverse variance weighted (multiplicative random effects)	14	-0.0219706	0.0936877	0.978269	0.81416	1.17546	0.81459	0.977618
	LTB	Inverse variance weighted (multiplicative random effects)	7	-0.0214343	0.101316	0.978794	0.802508	1.1938	0.832451	0.977618
	VSTM1	Inverse variance weighted (multiplicative random effects)	8	0.0067238	0.0288472	1.00675	0.951404	1.06531	0.815697	0.977618
	NHLRC3	Inverse variance weighted (multiplicative random effects)	14	-0.0129807	0.0581724	0.987103	0.880735	1.10632	0.823425	0.977618
	POMC	Inverse variance weighted (multiplicative random effects)	17	-0.00787233	0.0376174	0.992159	0.921638	1.06807	0.834235	0.977618
	APOA4	Inverse variance weighted (multiplicative random effects)	5	-0.0415544	0.192915	0.959297	0.657265	1.40012	0.829454	0.977618
	HSPA1A	Inverse variance weighted (multiplicative random effects)	5	-0.0185547	0.0883928	0.981616	0.825468	1.1673	0.833737	0.977618
	SPINK1	Inverse variance weighted (multiplicative random effects)	12	-0.00632308	0.0303111	0.993697	0.936381	1.05452	0.834756	0.977618
	NPTX1	Inverse variance weighted (multiplicative random effects)	23	0.00764962	0.0368128	1.00768	0.937533	1.08307	0.835387	0.977618
	YAP1	Inverse variance weighted (multiplicative random effects)	7	-0.0253746	0.118919	0.974945	0.772243	1.23085	0.831033	0.977618
	CD7	Inverse variance weighted (multiplicative random effects)	9	-0.0093074	0.0429739	0.990736	0.910705	1.0778	0.828534	0.977618
	CD160	Inverse variance weighted (multiplicative random effects)	25	-0.00970763	0.0410142	0.990339	0.913844	1.07324	0.812898	0.977618
	CRTAC1	Inverse variance weighted (multiplicative random effects)	13	0.00710977	0.0317784	1.00714	0.946319	1.07186	0.822968	0.977618
	SLITRK2	Inverse variance weighted (multiplicative random effects)	18	-0.0184511	0.0861456	0.981718	0.829198	1.16229	0.830403	0.977618
	DSC2	Inverse variance weighted (multiplicative random effects)	20	-0.0102561	0.0462551	0.989796	0.904009	1.08372	0.824524	0.977618
	APPL2	Inverse variance weighted (multiplicative random effects)	7	-0.0244611	0.115507	0.975836	0.778136	1.22377	0.832285	0.977618
	TIMD4	Inverse variance weighted (multiplicative random effects)	42	0.00683926	0.0304239	1.00686	0.948578	1.06873	0.822136	0.977618
	OMG	Inverse variance weighted (multiplicative random effects)	14	0.0175539	0.0800173	1.01771	0.869984	1.19052	0.826357	0.977618
	CST6	Inverse variance weighted (multiplicative random effects)	25	0.00984675	0.0463703	1.0099	0.922158	1.10598	0.831834	0.977618
	PKD1	Inverse variance weighted (multiplicative random effects)	17	-0.012919	0.0551456	0.987164	0.88603	1.09984	0.814775	0.977618
	STAT2	Inverse variance weighted (multiplicative random effects)	6	0.0128891	0.0573599	1.01297	0.905257	1.13351	0.822208	0.977618
	SAMD9L	Inverse variance weighted (multiplicative random effects)	9	0.0164593	0.0743373	1.0166	0.878761	1.17605	0.824771	0.977618
	DSCAM	Inverse variance weighted (multiplicative random effects)	22	0.00677863	0.0312326	1.0068	0.947018	1.07036	0.828179	0.977618
	SUOX	Inverse variance weighted (multiplicative random effects)	6	0.021202	0.0940824	1.02143	0.849422	1.22827	0.821702	0.977618
	NARS1	Inverse variance weighted (multiplicative random effects)	7	-0.0226802	0.107704	0.977575	0.791535	1.20734	0.833216	0.977618
	COX5B	Inverse variance weighted (multiplicative random effects)	7	0.0183592	0.0792966	1.01853	0.871916	1.18979	0.816907	0.977618
	CTSE	Inverse variance weighted (multiplicative random effects)	16	-0.0078013	0.0375696	0.992229	0.92179	1.06805	0.835503	0.977618
	ELOA	Inverse variance weighted (multiplicative random effects)	5	-0.0316817	0.139086	0.968815	0.737647	1.27243	0.819813	0.977618
	NCAM2	Inverse variance weighted (multiplicative random effects)	16	-0.00687551	0.0318027	0.993148	0.933132	1.05702	0.828837	0.977618
	VASN	Inverse variance weighted (multiplicative random effects)	18	-0.00799519	0.0346461	0.992037	0.926908	1.06174	0.817495	0.977618
	PALM	Inverse variance weighted (multiplicative random effects)	10	-0.011195	0.0521057	0.988867	0.892863	1.09519	0.829882	0.977618
	ARHGAP1	Inverse variance weighted (multiplicative random effects)	6	-0.0161979	0.076396	0.983933	0.847102	1.14286	0.832087	0.977618
	PRSS22	Inverse variance weighted (multiplicative random effects)	9	-0.0145778	0.0614838	0.985528	0.873641	1.11174	0.812579	0.977618
	ADGRE1	Inverse variance weighted (multiplicative random effects)	29	-0.00817874	0.0383811	0.991855	0.919978	1.06935	0.831254	0.977618
	TNFAIP2	Inverse variance weighted (multiplicative random effects)	6	0.0224556	0.107606	1.02271	0.82824	1.26284	0.834695	0.977618
	ADAMTS4	Inverse variance weighted (multiplicative random effects)	6	-0.0317578	0.137474	0.968741	0.739925	1.26832	0.817308	0.977618
	CLGN	Inverse variance weighted (multiplicative random effects)	13	-0.00743961	0.0338974	0.992588	0.928785	1.06077	0.82628	0.977618
	XIAP	Inverse variance weighted (multiplicative random effects)	4	-0.0176035	0.0826532	0.98255	0.835601	1.15534	0.831342	0.977618
	IL12RB1	Inverse variance weighted (multiplicative random effects)	8	-0.00899006	0.0397656	0.99105	0.916741	1.07138	0.821142	0.977618
	CRACR2A	Inverse variance weighted (multiplicative random effects)	7	0.0183807	0.0781249	1.01855	0.873939	1.18709	0.813997	0.977618
	PADI4	Inverse variance weighted	3	0.00876174	0.0466015	1.0088	0.92074	1.10528	0.850866	0.977798
	CRX	Inverse variance weighted	2	-0.0508631	0.256908	0.950409	0.574415	1.57251	0.843059	0.977798
	PKN3	Inverse variance weighted	2	0.020112	0.107698	1.02032	0.826152	1.26011	0.851861	0.977798
	RPL14	Inverse variance weighted	3	0.0305748	0.163	1.03105	0.749083	1.41915	0.85121	0.977798
	USP28	Inverse variance weighted	2	0.0262194	0.134813	1.02657	0.788191	1.33703	0.845795	0.977798
[truncated: 1,238 more rows]

## Sheet: TableS4 replication cohort MR
Table S4. Mendelian randomization results were determined for 23 proteins at risk of endometriosis in the replication cohort.
Protein	Method	Nsnp	Beta	Se	OR	or_lci95	or_uci95	P
ALPI	Inverse variance weighted (multiplicative random effects)	15	-0.0732811	0.0168406	0.92934	0.899165	0.960527	1.35e-05
ARG1	Inverse variance weighted (multiplicative random effects)	9	-0.0619073	0.0430295	0.93997	0.863946	1.02268	0.150231
BANK1	Inverse variance weighted (multiplicative random effects)	8	-0.0234716	0.0362262	0.976802	0.90985	1.04868	0.517039
BLMH	Inverse variance weighted (multiplicative random effects)	11	-0.0392847	0.0292413	0.961477	0.907921	1.01819	0.179121
CA1	Inverse variance weighted (multiplicative random effects)	5	-0.0222624	0.0715315	0.977984	0.850047	1.12518	0.75563
DCTD	Inverse variance weighted (multiplicative random effects)	6	-0.111779	0.150478	0.894241	0.665834	1.201	0.457584
FAM171A2	Inverse variance weighted	2	0.073956	0.425947	1.07676	0.467246	2.48137	0.862158
FN1	Inverse variance weighted (multiplicative random effects)	5	0.189256	0.20288	1.20835	0.81189	1.79841	0.350901
GET3	Inverse variance weighted	3	0.288653	0.153174	1.33463	0.988499	1.80196	0.0595004
HSPG2	Inverse variance weighted (multiplicative random effects)	8	-0.100489	0.0462778	0.904395	0.825972	0.990263	0.0298982
KHK	Inverse variance weighted (multiplicative random effects)	6	0.0612958	0.0134232	1.06321	1.03561	1.09156	4.96e-06
LYN	Inverse variance weighted (multiplicative random effects)	7	-0.113118	0.0832627	0.893045	0.758576	1.05135	0.174284
MELTF	Inverse variance weighted (multiplicative random effects)	17	0.00189027	0.0246796	1.00189	0.954582	1.05155	0.938948
NTF4	Inverse variance weighted (multiplicative random effects)	4	0.148298	0.155854	1.15986	0.854553	1.57424	0.341344
PHLDB1	Inverse variance weighted (multiplicative random effects)	4	-0.288632	0.157309	0.749288	0.550484	1.01989	0.0665333
POLR2F	Inverse variance weighted	2	-0.502515	0.163875	0.605007	0.438801	0.834168	0.00216612
PTRHD1	Inverse variance weighted (multiplicative random effects)	5	-0.253971	0.143063	0.775714	0.586036	1.02678	0.075858
SCRN1	Inverse variance weighted (multiplicative random effects)	5	0.0478327	0.0529558	1.049	0.945576	1.16372	0.366389
SRPX	Inverse variance weighted (multiplicative random effects)	6	-0.181868	0.141999	0.833711	0.631166	1.10125	0.200274
STXBP1	Inverse variance weighted (multiplicative random effects)	6	-0.28165	0.11706	0.754538	0.599843	0.949128	0.016127
TNN	Inverse variance weighted (multiplicative random effects)	24	-0.0097824	0.0189714	0.990265	0.95412	1.02778	0.606106
YY1	Inverse variance weighted (multiplicative random effects)	6	-0.048094	0.135205	0.953044	0.73118	1.24223	0.722056
DDX1	Inverse variance weighted (multiplicative random effects)	12	-0.03934	0.0751925	0.961424	0.829678	1.11409	0.600842

## Sheet: TableS5 all replication MR
Table S5. All results of proteome-wide Mendelian randomization for endometriosis risk using cis-pQTLs in the replication cohort.
Protein	Method	Nsnp	Beta	Se	OR	or_lci95	or_uci95	P
C1QTNF6	Inverse variance weighted	2	0.0889803	0.153121	1.09306	0.809663	1.47565	0.561165
COMMD9	Inverse variance weighted	2	-0.25302	0.127485	0.776452	0.60478	0.996855	0.0471768
DUSP13	Inverse variance weighted	3	-0.0135833	0.0723482	0.986509	0.856085	1.1368	0.851074
CA2	Inverse variance weighted	3	-0.052739	0.144887	0.948628	0.714111	1.26016	0.715857
UGDH	Inverse variance weighted	3	0.389633	0.158306	1.47644	1.08259	2.01358	0.0138446
ALDH1A1	Inverse variance weighted	3	0.127765	0.134361	1.13629	0.873207	1.47862	0.341651
VPS37A	Inverse variance weighted	3	-0.174739	0.374922	0.839676	0.402691	1.75086	0.641167
IL17F	Inverse variance weighted	3	-0.0827025	0.0636796	0.920625	0.812601	1.04301	0.194037
VSIG10L	Inverse variance weighted	2	-0.0104797	0.0750116	0.989575	0.854275	1.1463	0.888891
TAX1BP1	Inverse variance weighted	3	-0.0258961	0.0935674	0.974436	0.811161	1.17058	0.781961
ACOX1	Inverse variance weighted	3	-0.244593	0.282746	0.783023	0.44988	1.36287	0.387005
DOCK9	Inverse variance weighted	2	0.127561	0.0982956	1.13605	0.936975	1.37743	0.19438
LMOD1	Inverse variance weighted	3	0.0115215	0.0643557	1.01159	0.891709	1.14758	0.857916
MRPL58	Inverse variance weighted	3	-0.0877138	0.0892051	0.916023	0.769084	1.09104	0.325469
MYL4	Inverse variance weighted	2	0.0532613	0.131747	1.05471	0.814677	1.36545	0.686015
IL10RA	Inverse variance weighted	2	0.15391	0.0764321	1.16639	1.00411	1.35489	0.0440428
MYO9B	Inverse variance weighted	2	-0.0965107	0.169321	0.908	0.651564	1.26536	0.568687
SMTN	Inverse variance weighted	3	-0.100128	0.0962348	0.904722	0.749201	1.09253	0.29813
TLR4	Inverse variance weighted	3	-0.0854979	0.156552	0.918055	0.675474	1.24775	0.584977
AIF1L	Inverse variance weighted	3	0.0154737	0.0698599	1.01559	0.885634	1.16462	0.824706
RAB2B	Inverse variance weighted	2	-0.0759915	0.0670256	0.926824	0.812726	1.05694	0.256892
ANK2	Inverse variance weighted	2	-0.0564607	0.147648	0.945104	0.707618	1.26229	0.702165
EHD3	Inverse variance weighted	3	-0.0193939	0.149301	0.980793	0.731964	1.31421	0.896648
MDH1	Inverse variance weighted	3	-0.22702	0.154327	0.796905	0.588899	1.07838	0.141281
VGF	Inverse variance weighted	2	-0.0478138	0.14269	0.953311	0.720733	1.26094	0.737558
SLIT2	Inverse variance weighted	3	-0.0266883	0.134278	0.973665	0.748359	1.2668	0.842455
PPP1R9B	Inverse variance weighted	3	-0.0436567	0.118734	0.957283	0.758529	1.20812	0.713108
AKT1S1	Inverse variance weighted	3	-0.202577	0.142873	0.816623	0.617171	1.08053	0.156225
RELB	Inverse variance weighted	2	0.231593	0.333561	1.26061	0.655612	2.42389	0.487491
ING1	Inverse variance weighted	2	0.0679841	0.164808	1.07035	0.774886	1.47847	0.679969
POLR2F	Inverse variance weighted	2	-0.502515	0.163875	0.605007	0.438801	0.834168	0.00216612
INSL3	Inverse variance weighted	2	-0.205465	0.199665	0.814269	0.550566	1.20428	0.303457
GPKOW	Inverse variance weighted	2	0.0730585	0.197046	1.07579	0.731139	1.58292	0.71081
MICALL2	Inverse variance weighted	3	-0.0395903	0.117525	0.961183	0.763426	1.21017	0.736218
S100A11	Inverse variance weighted	3	0.0491446	0.0498498	1.05037	0.952599	1.15818	0.324205
CEP170	Inverse variance weighted	2	0.0642447	0.198303	1.06635	0.72294	1.5729	0.745959
DYNC1H1	Inverse variance weighted	2	0.0430581	0.0535622	1.044	0.939954	1.15956	0.421461
ARL13B	Inverse variance weighted	2	-0.241975	0.141728	0.785076	0.594662	1.03646	0.0877624
KIR3DL2	Inverse variance weighted	2	0.44508	0.187783	1.56062	1.08007	2.25497	0.0177795
S100A3	Inverse variance weighted	2	-0.0173079	0.132129	0.982841	0.758599	1.27337	0.895782
PPP1R14D	Inverse variance weighted	2	0.0199988	0.147362	1.0202	0.764272	1.36183	0.892049
IFT20	Inverse variance weighted	2	-0.184255	0.184194	0.831724	0.579682	1.19335	0.317149
UROS	Inverse variance weighted	3	0.215128	0.0916399	1.24002	1.03615	1.484	0.0188983
SHPK	Inverse variance weighted	2	0.0640866	0.154819	1.06618	0.787132	1.44417	0.678915
STX3	Inverse variance weighted	3	0.0639487	0.104256	1.06604	0.869017	1.30773	0.539623
TTN	Inverse variance weighted	2	0.353597	0.175304	1.42418	1.01005	2.00811	0.0436908
GAS2	Inverse variance weighted	3	0.0445884	0.0933552	1.0456	0.870761	1.25554	0.63292
DUSP29	Inverse variance weighted	3	0.0162833	0.105817	1.01642	0.826035	1.25068	0.877703
SLC4A1	Inverse variance weighted	2	0.136338	0.154515	1.14607	0.846613	1.55145	0.377582
IGHMBP2	Inverse variance weighted	2	-0.0591441	0.127067	0.942571	0.734771	1.20914	0.641606
CSNK1D	Inverse variance weighted	3	0.0742063	0.15181	1.07703	0.799843	1.45027	0.624975
PADI4	Inverse variance weighted	3	-0.00817947	0.0434261	0.991854	0.910925	1.07997	0.850599
OSTN	Inverse variance weighted	2	0.0295112	0.108539	1.02995	0.832581	1.27411	0.785702
GPD1	Inverse variance weighted	2	0.0422522	0.124833	1.04316	0.816751	1.33233	0.73501
GET3	Inverse variance weighted	3	0.288653	0.153174	1.33463	0.988499	1.80196	0.0595004
SYT1	Inverse variance weighted	2	-0.0498904	0.556302	0.951334	0.319741	2.83052	0.92854
SMARCA2	Inverse variance weighted	2	-0.499593	0.186482	0.606777	0.42101	0.874514	0.00738345
SNX5	Inverse variance weighted	3	-0.0396715	0.0714295	0.961105	0.835543	1.10554	0.578625
CA11	Inverse variance weighted	3	-0.148179	0.0850818	0.862277	0.729833	1.01876	0.0815776
ENAH	Inverse variance weighted	2	0.0872295	0.0963117	1.09115	0.903444	1.31785	0.365095
PPL	Inverse variance weighted	3	-0.0202937	0.131641	0.979911	0.757062	1.26836	0.877484
IL6	Inverse variance weighted	3	0.07283	0.09375	1.07555	0.89501	1.2925	0.437245
CDC27	Inverse variance weighted	3	-0.0359793	0.109691	0.96466	0.778043	1.19604	0.742907
NEK7	Inverse variance weighted	3	-0.467089	0.277982	0.626824	0.363516	1.08086	0.0929019
PFDN6	Inverse variance weighted	2	0.131242	0.202656	1.14024	0.766467	1.6963	0.517238
FAM171A2	Inverse variance weighted	2	0.073956	0.425947	1.07676	0.467246	2.48137	0.862158
CASP9	Inverse variance weighted	2	0.0221672	0.127581	1.02241	0.79621	1.31288	0.862062
C5	Inverse variance weighted	2	-0.0490134	0.0732616	0.952168	0.824807	1.0992	0.503484
ADAM12	Inverse variance weighted	3	0.039678	0.0631749	1.04048	0.919298	1.17763	0.529961
CDH23	Inverse variance weighted	3	-0.103022	0.0735918	0.902107	0.780936	1.04208	0.161539
EPHX2	Inverse variance weighted	2	-0.115334	0.10362	0.891068	0.72729	1.09173	0.265688
IMMT	Inverse variance weighted	2	-0.149703	0.0917191	0.860963	0.719303	1.03052	0.102639
CD164L2	Inverse variance weighted	2	0.138307	0.142787	1.14833	0.868007	1.51918	0.332733
IL12RB2	Inverse variance weighted	3	0.0609196	0.124726	1.06281	0.832316	1.35714	0.625246
PRDX6	Inverse variance weighted	2	0.0880285	0.0807307	1.09202	0.932204	1.27923	0.275539
TGFB2	Inverse variance weighted	2	0.0218776	0.0841668	1.02212	0.866677	1.20544	0.794916
HMGCL	Inverse variance weighted	2	-0.0801168	0.200274	0.923009	0.623346	1.36673	0.68913
ATP6V1F	Inverse variance weighted	2	-0.21958	0.155467	0.802856	0.591973	1.08886	0.157834
PAK4	Inverse variance weighted	3	0.00388809	0.13319	1.0039	0.773241	1.30335	0.976711
IFIT1	Inverse variance weighted	2	0.224916	0.307086	1.25222	0.685935	2.286	0.463912
GAPDH	Inverse variance weighted	2	-0.102477	0.154247	0.902599	0.66711	1.22122	0.506454
CCT5	Inverse variance weighted	3	-0.37598	0.287841	0.686616	0.39057	1.20706	0.191481
DUSP3	Inverse variance weighted	2	-0.498197	0.238396	0.607625	0.380811	0.969533	0.0366369
PLIN1	Inverse variance weighted	2	-0.202958	0.233368	0.816313	0.516666	1.28974	0.384469
GRK5	Inverse variance weighted	3	0.0411637	0.102211	1.04202	0.852851	1.27315	0.687145
ARNT	Inverse variance weighted	2	0.0237711	0.258232	1.02406	0.617323	1.69877	0.926656
GART	Inverse variance weighted	3	-0.0409996	0.0913505	0.95983	0.802481	1.14803	0.653565
GNAS	Inverse variance weighted	3	-0.136411	0.119522	0.872484	0.69027	1.1028	0.253743
MZT1	Inverse variance weighted	2	-0.349705	0.204778	0.704896	0.471862	1.05302	0.0876868
PCOLCE	Inverse variance weighted	2	-0.0408827	0.0614413	0.959942	0.85103	1.08279	0.505798
MMP13	Inverse variance weighted	3	-0.0361999	0.143084	0.964447	0.728589	1.27666	0.800271
AP3S2	Inverse variance weighted	2	-0.0667899	0.151826	0.935392	0.694635	1.25959	0.660002
IL1B	Inverse variance weighted	2	0.0761444	0.045978	1.07912	0.986125	1.18088	0.0977003
FGR	Inverse variance weighted	3	0.225765	0.111419	1.25328	1.00741	1.55916	0.0427368
ZHX2	Inverse variance weighted	2	-0.263317	0.180495	0.768499	0.539514	1.09467	0.144605
STX6	Inverse variance weighted	2	-0.147328	0.196546	0.863011	0.587102	1.26858	0.453502
COX6B1	Inverse variance weighted	3	-0.390179	0.264835	0.676936	0.402824	1.13757	0.140673
RALY	Inverse variance weighted	2	-0.138985	0.119567	0.870241	0.688434	1.10006	0.24507
SELENOP	Inverse variance weighted	3	-0.0245812	0.102143	0.975718	0.798691	1.19198	0.809823
NUBP1	Inverse variance weighted	3	0.218981	0.227951	1.24481	0.796281	1.94598	0.336728
PRDX1	Inverse variance weighted	2	0.216453	0.129164	1.24167	0.963958	1.59938	0.0937765
KLK3	Inverse variance weighted	2	0.199613	0.181848	1.22093	0.854866	1.74375	0.272341
SRC	Inverse variance weighted	2	-0.125099	0.168251	0.88241	0.63453	1.22712	0.457162
CWC15	Inverse variance weighted	3	0.0884449	0.266495	1.09247	0.647986	1.84186	0.739979
IL13RA1	Inverse variance weighted	3	-0.0278703	0.142694	0.972515	0.735246	1.28635	0.845146
AP2B1	Inverse variance weighted	2	0.0252597	0.138148	1.02558	0.782305	1.34451	0.85492
SFTPA1	Inverse variance weighted	2	0.0603229	0.0486559	1.06218	0.965564	1.16846	0.215054
PXDNL	Inverse variance weighted	3	-0.0205499	0.0573558	0.97966	0.875494	1.09622	0.720128
IRAG2	Inverse variance weighted	3	-0.204715	0.121186	0.814879	0.642596	1.03335	0.091169
SLC44A4	Inverse variance weighted	2	-0.243573	0.200841	0.783822	0.52876	1.16192	0.225219
CD82	Inverse variance weighted	2	-0.101173	0.215517	0.903777	0.592393	1.37884	0.638752
LXN	Inverse variance weighted	3	0.00899659	0.0923689	1.00904	0.84194	1.2093	0.92241
NBN	Inverse variance weighted	3	-0.087938	0.119581	0.915818	0.724468	1.15771	0.462106
RRAS	Inverse variance weighted	3	-0.126222	0.222652	0.88142	0.569714	1.36367	0.570783
SCRIB	Inverse variance weighted	2	0.284909	0.219091	1.32964	0.865446	2.04281	0.19346
ADM	Inverse variance weighted	3	-0.0880797	0.136276	0.915688	0.701047	1.19605	0.518063
RPL14	Inverse variance weighted	3	0.0517139	0.139172	1.05307	0.801666	1.38333	0.710203
TRIM25	Inverse variance weighted	2	-0.0347458	0.119467	0.965851	0.764219	1.22068	0.771174
SPTLC1	Inverse variance weighted	3	-0.0670541	0.0623245	0.935145	0.827613	1.05665	0.281978
SPINK6	Inverse variance weighted	3	-0.114483	0.130483	0.891827	0.690576	1.15173	0.38028
UNC5D	Inverse variance weighted	2	0.234779	0.187808	1.26463	0.875181	1.82738	0.211262
EPGN	Inverse variance weighted	2	-0.4354	0.25579	0.647006	0.3919	1.06817	0.0887223
GLT8D2	Inverse variance weighted	2	-0.0127065	0.0683728	0.987374	0.863538	1.12897	0.852569
MAGED1	Inverse variance weighted	3	-0.0984396	0.134932	0.90625	0.695652	1.1806	0.465665
LYSMD3	Inverse variance weighted	3	-0.187905	0.107295	0.828693	0.671526	1.02264	0.0798941
AK1	Inverse variance weighted	2	0.132414	0.349233	1.14158	0.575749	2.2635	0.704571
SMNDC1	Inverse variance weighted	2	0.0735534	0.195623	1.07633	0.733544	1.57929	0.706921
EZR	Inverse variance weighted	3	0.0876202	0.161841	1.09157	0.794861	1.49904	0.588233
HADH	Inverse variance weighted	2	0.0284361	0.473028	1.02884	0.407099	2.60016	0.952064
VAMP5	Inverse variance weighted	3	0.323686	0.271317	1.38221	0.812129	2.35248	0.232863
ARHGAP45	Inverse variance weighted	3	-0.0280822	0.101409	0.972308	0.797045	1.18611	0.781841
FGF9	Inverse variance weighted	2	0.244785	0.232062	1.27735	0.810538	2.013	0.291506
NECTIN1	Inverse variance weighted	2	-0.209758	0.0542521	0.810781	0.728993	0.901745	0.000110478
PNPT1	Inverse variance weighted	3	-0.170796	0.25392	0.842993	0.512487	1.38664	0.501177
CABP2	Inverse variance weighted	3	0.00858521	0.0743753	1.00862	0.871804	1.16691	0.908104
FDX1	Inverse variance weighted	3	0.0535736	0.145199	1.05503	0.793726	1.40237	0.712153
LARP1	Inverse variance weighted	2	-0.0821553	0.139183	0.921129	0.701205	1.21003	0.555012
KLF4	Inverse variance weighted	3	0.0756922	0.139389	1.07863	0.820771	1.4175	0.587112
SNAPIN	Inverse variance weighted	3	-0.13817	0.152217	0.870951	0.646284	1.17372	0.36403
NFKBIE	Inverse variance weighted	3	-0.00661319	0.0517837	0.993409	0.897529	1.09953	0.89838
C2orf69	Inverse variance weighted	3	0.0805143	0.107784	1.08384	0.877444	1.3388	0.455066
GNPDA1	Inverse variance weighted	3	0.0577904	0.0898411	1.05949	0.888431	1.26349	0.520061
NECAP2	Inverse variance weighted	3	-0.208436	0.210974	0.811853	0.536898	1.22762	0.323167
MNDA	Inverse variance weighted	2	0.214844	0.183318	1.23967	0.865491	1.77562	0.241206
PDZK1	Inverse variance weighted	3	-0.0535482	0.06571	0.94786	0.833318	1.07815	0.41512
ECI2	Inverse variance weighted	3	0.0165125	0.0426278	1.01665	0.93516	1.10524	0.698487
LHB	Inverse variance weighted	2	-0.358573	0.224334	0.698673	0.450108	1.0845	0.109957
NPPB	Inverse variance weighted	2	-0.0737027	0.0600938	0.928948	0.825731	1.04507	0.220025
UNC79	Inverse variance weighted	2	-0.106695	0.0857301	0.898799	0.75978	1.06326	0.213297
FSHB	Inverse variance weighted	3	0.168085	0.141072	1.18304	0.897255	1.55984	0.233462
ATXN3	Inverse variance weighted	3	0.0113342	0.042995	1.0114	0.92966	1.10032	0.792075
MYL6B	Inverse variance weighted	2	0.00915413	0.591666	1.0092	0.316475	3.21819	0.987656
RUVBL1	Inverse variance weighted	2	0.0898826	0.0682431	1.09405	0.957075	1.25062	0.187807
ITIH1	Inverse variance weighted	2	0.0966465	0.0764005	1.10147	0.948287	1.2794	0.205872
ART5	Inverse variance weighted	2	-0.0588367	0.0651071	0.942861	0.829903	1.07119	0.366159
USP28	Inverse variance weighted	2	0.0185344	0.123875	1.01871	0.799108	1.29865	0.881062
CCNE1	Inverse variance weighted	3	-0.0913254	0.266215	0.912721	0.541665	1.53796	0.73156
TIGIT	Inverse variance weighted	3	-0.138152	0.103355	0.870967	0.711253	1.06654	0.18133
LSM8	Inverse variance weighted	3	0.0481101	0.0768718	1.04929	0.902525	1.21991	0.531414
LRRC38	Inverse variance weighted	2	-0.0727152	0.0493787	0.929866	0.844089	1.02436	0.140858
TXN	Inverse variance weighted	3	-0.23267	0.172401	0.792415	0.5652	1.11097	0.177148
C9orf40	Inverse variance weighted	3	0.0686087	0.14211	1.07102	0.810643	1.41502	0.629248
MAPK9	Inverse variance weighted	3	-0.131581	0.137996	0.876708	0.668945	1.149	0.34033
VCPKMT	Inverse variance weighted	2	0.0583259	0.210742	1.06006	0.701364	1.6022	0.781961
CCDC134	Inverse variance weighted	2	-0.375056	0.159812	0.687251	0.502436	0.940047	0.0189322
AKAP12	Inverse variance weighted	2	0.0211464	0.166497	1.02137	0.736984	1.4155	0.898935
DLG4	Inverse variance weighted	3	0.24139	0.260423	1.27302	0.764114	2.12085	0.35397
CRKL	Inverse variance weighted	3	-0.00834988	0.122608	0.991685	0.779843	1.26107	0.945704
DTNB	Inverse variance weighted	3	0.204099	0.145269	1.22642	0.922537	1.6304	0.16003
AOC1	Inverse variance weighted	2	-0.0779204	0.0606736	0.925038	0.821321	1.04185	0.199053
RCC1	Inverse variance weighted	2	-0.209999	0.173791	0.810585	0.576587	1.13955	0.226915
SCRIB	Inverse variance weighted	2	0.459458	0.416133	1.58322	0.700359	3.57898	0.269544
PAGR1	Inverse variance weighted	2	0.194105	0.366482	1.21422	0.592029	2.49031	0.596359
GIGYF2	Inverse variance weighted	2	-0.122829	0.140113	0.884415	0.672032	1.16392	0.38068
PTPRN2	Inverse variance weighted	3	-0.0575421	0.11019	0.944082	0.760701	1.17167	0.601527
FGD3	Inverse variance weighted	3	0.0579611	0.137524	1.05967	0.8093	1.38751	0.673418
FES	Inverse variance weighted	3	-0.0699411	0.079093	0.932449	0.798545	1.08881	0.37654
RFC4	Inverse variance weighted	2	-0.20999	0.105756	0.810592	0.658842	0.997295	0.0470765
SUSD4	Inverse variance weighted	3	-0.0759043	0.117402	0.926905	0.736377	1.16673	0.517934
LILRA4	Inverse variance weighted	2	-0.0135907	0.220378	0.986501	0.640483	1.51945	0.950826
NENF	Inverse variance weighted	2	0.234098	0.167709	1.26377	0.909725	1.7556	0.162758
GLO1	Inverse variance weighted	3	-0.0692442	0.0379974	0.933099	0.866131	1.00524	0.0684036
HAGH	Inverse variance weighted	2	-0.090173	0.107891	0.913773	0.739604	1.12896	0.403281
RGS10	Inverse variance weighted	3	-0.0275193	0.130925	0.972856	0.752667	1.25746	0.833518
TPT1	Inverse variance weighted	2	-0.172789	0.182833	0.841315	0.587933	1.2039	0.344625
CEMIP2	Inverse variance weighted	2	0.131653	0.141264	1.14071	0.864829	1.5046	0.351353
PTPRR	Inverse variance weighted	3	-0.00794741	0.15621	0.992084	0.730432	1.34746	0.959424
SCP2	Inverse variance weighted	3	-0.219073	0.290775	0.803263	0.454303	1.42027	0.451203
ARAF	Inverse variance weighted	2	-0.536947	0.317861	0.58453	0.3135	1.08987	0.0911712
EFNB2	Inverse variance weighted	2	-0.0752979	0.248062	0.927467	0.570353	1.50818	0.761475
ENSA	Inverse variance weighted	2	-0.0639231	0.153372	0.938077	0.694521	1.26704	0.676836
PARP1	Inverse variance weighted	3	0.0710957	0.0658659	1.07368	0.943649	1.22164	0.280409
EIF4EBP1	Inverse variance weighted	3	-0.0506674	0.237782	0.950595	0.596474	1.51495	0.831262
ACRV1	Inverse variance weighted	2	0.0491945	0.281941	1.05042	0.604466	1.8254	0.861484
SERPINA1	Inverse variance weighted	2	0.0729763	0.0604943	1.07571	0.955431	1.21112	0.227689
CHM	Inverse variance weighted	2	-0.0534677	0.150252	0.947937	0.706126	1.27255	0.72195
MAP3K5	Inverse variance weighted	3	-0.0731096	0.139318	0.929499	0.70739	1.22135	0.599745
BTN1A1	Inverse variance weighted	2	-0.0304488	0.0601841	0.97001	0.862078	1.09146	0.612908
DNAJA4	Inverse variance weighted	3	-0.0559628	0.0718907	0.945574	0.821299	1.08865	0.436308
RNF41	Inverse variance weighted	2	-0.071805	0.164331	0.930712	0.674425	1.28439	0.662146
TK1	Inverse variance weighted	3	0.0902556	0.101734	1.09445	0.896602	1.33597	0.374985
PBXIP1	Inverse variance weighted	2	-0.509174	0.171623	0.600992	0.429319	0.841312	0.00300904
RAP1A	Inverse variance weighted	3	0.188037	0.164866	1.20688	0.873628	1.66725	0.25406
STK24	Inverse variance weighted	3	-0.0823902	0.128671	0.920913	0.715634	1.18507	0.521968
KLHL41	Inverse variance weighted	2	0.0338351	0.450314	1.03441	0.427937	2.5004	0.940106
ZPR1	Inverse variance weighted	2	0.180994	0.172973	1.19841	0.853821	1.68206	0.295391
CSF2RA	Inverse variance weighted	2	0.155567	0.450544	1.16832	0.483115	2.82535	0.729879
EIF2AK3	Inverse variance weighted	3	-0.148312	0.0788676	0.862162	0.738679	1.00629	0.0600383
DOK1	Inverse variance weighted	2	-0.0541316	0.181915	0.947307	0.663196	1.35313	0.766035
IGFBP1	Inverse variance weighted	3	-0.041133	0.150334	0.959701	0.714775	1.28855	0.784383
CASP1	Inverse variance weighted	3	0.069323	0.0516488	1.07178	0.968595	1.18596	0.179531
CLSTN1	Inverse variance weighted	2	-0.550643	0.292065	0.576579	0.325273	1.02204	0.0593838
AARSD1	Inverse variance weighted	3	0.0432634	0.0803994	1.04421	0.891973	1.22244	0.590504
ATP6V1G2	Inverse variance weighted	2	-0.00738008	0.0728716	0.992647	0.860529	1.14505	0.919332
INPPL1	Inverse variance weighted	2	-0.258279	0.175935	0.77238	0.547106	1.09041	0.142095
CGA	Inverse variance weighted	3	0.367846	0.371728	1.44462	0.69716	2.99347	0.322391
SMAD5	Inverse variance weighted	3	-0.0647959	0.118096	0.937259	0.743591	1.18137	0.583231
CASP2	Inverse variance weighted	3	-0.0868529	0.0970521	0.916812	0.757998	1.1089	0.370835
EXTL1	Inverse variance weighted	3	7.27e-05	0.0450161	1.00007	0.915615	1.09232	0.998712
ST13	Inverse variance weighted	3	-0.0988361	0.236118	0.905891	0.57028	1.43901	0.675517
EDN1	Inverse variance weighted	2	-0.00153583	0.0496904	0.998465	0.905807	1.1006	0.975343
PSMG3	Inverse variance weighted	3	-0.0864148	0.164832	0.917214	0.663992	1.267	0.600097
TEF	Inverse variance weighted	2	0.127642	0.140117	1.13615	0.863306	1.49522	0.362311
DGCR6	Inverse variance weighted	3	0.309672	0.145467	1.36298	1.02486	1.81265	0.0332696
CDAN1	Inverse variance weighted	2	-0.0816926	0.18554	0.921555	0.6406	1.32573	0.659722
POF1B	Inverse variance weighted	3	-0.049799	0.260187	0.951421	0.571343	1.58434	0.848215
WAS	Inverse variance weighted	2	0.152507	0.116615	1.16475	0.926763	1.46385	0.190946
TRAF3	Inverse variance weighted	3	0.164898	0.222534	1.17927	0.762411	1.82406	0.458693
DNAJB2	Inverse variance weighted	2	0.148922	0.248913	1.16058	0.712519	1.89041	0.549649
SEL1L	Inverse variance weighted	3	-0.00226714	0.0363818	0.997735	0.929066	1.07148	0.950312
PTP4A3	Inverse variance weighted	3	-0.0175894	0.0497323	0.982564	0.891309	1.08316	0.723577
IL36A	Inverse variance weighted	2	0.121486	0.324048	1.12917	0.598309	2.13106	0.707734
CAPN3	Inverse variance weighted	2	-0.0569332	0.137375	0.944657	0.72167	1.23654	0.678553
SSH3	Inverse variance weighted	2	0.0574993	0.160282	1.05918	0.773636	1.45013	0.719791
DDT	Inverse variance weighted	3	0.126306	0.0575871	1.13463	1.01353	1.2702	0.0282851
AMOTL2	Inverse variance weighted	2	0.0279606	0.13895	1.02836	0.783189	1.35027	0.84052
ACP1	Inverse variance weighted	2	0.0517187	0.0325897	1.05308	0.987916	1.12254	0.112521
OPHN1	Inverse variance weighted	2	-0.160143	0.152392	0.852022	0.632022	1.1486	0.293322
NT5C1A	Inverse variance weighted	2	0.150661	0.314483	1.1626	0.62768	2.1534	0.631885
ALDH5A1	Inverse variance weighted	3	0.0984888	0.0733451	1.1035	0.955742	1.27411	0.179332
GH2	Inverse variance weighted	2	-0.125537	0.181748	0.882023	0.617693	1.25947	0.489742
IL36G	Inverse variance weighted	2	-0.0748509	0.222148	0.927882	0.600339	1.43413	0.736161
RRM2	Inverse variance weighted	3	-0.26967	0.123599	0.763631	0.599342	0.972956	0.029123
DBN1	Inverse variance weighted	3	-0.288061	0.226327	0.749716	0.481109	1.16829	0.203101
TIMP2	Inverse variance weighted	3	-0.0733675	0.0959232	0.929259	0.769991	1.12147	0.444357
SCRIB	Inverse variance weighted	3	0.327832	0.177974	1.38796	0.979223	1.9673	0.0654712
HIP1R	Inverse variance weighted	2	0.0251678	0.103715	1.02549	0.836847	1.25665	0.808267
THOP1	Inverse variance weighted	2	0.0339117	0.0970983	1.03449	0.855216	1.25135	0.726901
SV2A	Inverse variance weighted	3	-0.096377	0.0686592	0.908122	0.79378	1.03893	0.160408
PPIE	Inverse variance weighted	2	0.054694	0.195608	1.05622	0.719861	1.54974	0.779776
PSME2	Inverse variance weighted	2	-0.329855	0.11246	0.719028	0.57679	0.896343	0.00335624
SNRPB2	Inverse variance weighted	2	-0.180465	0.204653	0.834882	0.559011	1.24689	0.377881
RHOC	Inverse variance weighted	3	-0.18088	0.132378	0.834536	0.643818	1.08175	0.171816
DEFB104A	Inverse variance weighted	3	0.0341814	0.070612	1.03477	0.901029	1.18837	0.628334
OCLN	Inverse variance weighted	2	-0.0540206	0.0832546	0.947413	0.804769	1.11534	0.516429
SDCCAG8	Inverse variance weighted	3	-0.0856915	0.0721593	0.917877	0.796822	1.05732	0.235018
IPCEF1	Inverse variance weighted	3	-0.130332	0.0995062	0.877804	0.722264	1.06684	0.190269
DDI2	Inverse variance weighted	2	0.11183	0.173611	1.11832	0.795767	1.57162	0.519486
CDC42BPB	Inverse variance weighted	2	-0.161028	0.143612	0.851268	0.642424	1.12801	0.262173
PARD3	Inverse variance weighted	2	0.12119	0.149108	1.12884	0.842769	1.51201	0.416354
CGB3	Inverse variance weighted	3	-0.0904279	0.273707	0.91354	0.534249	1.56211	0.741111
CLTA	Inverse variance weighted	2	0.0688876	0.0935283	1.07132	0.891876	1.28686	0.4614
PSME1	Inverse variance weighted	3	-0.223555	0.119672	0.799671	0.632477	1.01106	0.0617522
IL6	Inverse variance weighted	3	0.0893837	0.0590684	1.0935	0.973955	1.22772	0.130223
FABP4	Inverse variance weighted	2	-0.0557349	0.10763	0.94579	0.765911	1.16791	0.604572
ANXA10	Inverse variance weighted	2	0.179713	0.166284	1.19687	0.863981	1.65803	0.279805
PKN3	Inverse variance weighted	2	0.0358004	0.0877112	1.03645	0.872743	1.23086	0.683155
BAMBI	Inverse variance weighted	3	0.115882	0.132235	1.12286	0.866496	1.45508	0.380846
MANEAL	Inverse variance weighted	2	0.183474	0.137356	1.20138	0.91783	1.57254	0.181628
NFX1	Inverse variance weighted	2	-0.0919991	0.163415	0.912106	0.66213	1.25646	0.57345
YJU2	Inverse variance weighted	3	-0.00471637	0.191201	0.995295	0.684224	1.44779	0.98032
OGT	Inverse variance weighted	3	0.218377	0.15381	1.24406	0.920269	1.68177	0.155668
C1R	Inverse variance weighted	3	-0.0188262	0.085604	0.98135	0.829767	1.16062	0.825932
TANK	Inverse variance weighted	3	-0.0421138	0.150707	0.958761	0.713552	1.28823	0.779906
VTCN1	Inverse variance weighted	2	0.0959261	0.143187	1.10068	0.831337	1.45728	0.502898
IKBKG	Inverse variance weighted	2	-0.241236	0.174704	0.785656	0.557855	1.10648	0.167332
TDP1	Inverse variance weighted	3	0.0924751	0.104337	1.09689	0.894021	1.34578	0.375451
IL2RB	Inverse variance weighted	2	-0.0122943	0.381912	0.987781	0.467273	2.0881	0.974319
RAB44	Inverse variance weighted	2	0.0532708	0.141558	1.05472	0.799168	1.39198	0.706681
GCHFR	Inverse variance weighted	3	0.0711115	0.110862	1.0737	0.864004	1.33429	0.521235
ZBTB17	Inverse variance weighted	3	-0.125153	0.109248	0.882362	0.712283	1.09305	0.25197
PPIF	Inverse variance weighted	2	-0.0297651	0.154543	0.970674	0.717007	1.31408	0.847272
PHOSPHO1	Inverse variance weighted	2	-0.220811	0.205597	0.801868	0.535914	1.19981	0.282824
VPS28	Inverse variance weighted	3	-0.0939135	0.108261	0.910361	0.736309	1.12556	0.385682
IL6	Inverse variance weighted	3	0.076544	0.074827	1.07955	0.932285	1.25008	0.306334
PRDX2	Inverse variance weighted	3	0.170864	0.0940945	1.18633	0.986531	1.42659	0.0693888
PDIA3	Inverse variance weighted	3	-0.1636	0.120283	0.849082	0.670753	1.07482	0.17379
VSTM2L	Inverse variance weighted	3	-0.0696428	0.0639255	0.932727	0.822887	1.05723	0.275961
TEX101	Inverse variance weighted	3	-0.0264696	0.0522828	0.973878	0.879023	1.07897	0.612662
MEGF11	Inverse variance weighted	3	-0.0768399	0.0598876	0.926038	0.823477	1.04137	0.199468
ARHGAP25	Inverse variance weighted	2	0.0555075	0.117758	1.05708	0.839206	1.33151	0.637377
FCAR	Inverse variance weighted (multiplicative random effects)	27	0.007257	0.0286478	1.00728	0.952283	1.06546	0.800022
PLAU	Inverse variance weighted (multiplicative random effects)	26	-0.0526113	0.0437474	0.948749	0.870788	1.03369	0.229125
C9	Inverse variance weighted (multiplicative random effects)	12	-0.153237	0.0538721	0.857927	0.771957	0.95347	0.00444877
TREML1	Inverse variance weighted (multiplicative random effects)	15	-0.0948295	0.0671868	0.909528	0.797307	1.03754	0.158117
PCDH9	Inverse variance weighted (multiplicative random effects)	20	0.0247256	0.0375145	1.02503	0.952369	1.10324	0.509836
CEACAM5	Inverse variance weighted (multiplicative random effects)	26	0.0426875	0.038011	1.04361	0.968687	1.12433	0.261425
CD83	Inverse variance weighted (multiplicative random effects)	20	-0.120147	0.0416193	0.88679	0.817323	0.962161	0.00389164
HPCAL1	Inverse variance weighted (multiplicative random effects)	6	-0.0508529	0.0808884	0.950419	0.811075	1.1137	0.529559
CYB5R2	Inverse variance weighted (multiplicative random effects)	9	0.0211366	0.0594617	1.02136	0.909002	1.14761	0.722241
MAVS	Inverse variance weighted (multiplicative random effects)	6	-0.174769	0.133568	0.839651	0.646254	1.09092	0.190714
XG	Inverse variance weighted (multiplicative random effects)	4	-0.0842195	0.0746879	0.919229	0.794051	1.06414	0.259481
FGL1	Inverse variance weighted (multiplicative random effects)	15	0.025073	0.0269926	1.02539	0.972551	1.0811	0.352949
GPIHBP1	Inverse variance weighted (multiplicative random effects)	6	-0.0311813	0.0478304	0.9693	0.88256	1.06456	0.514457
ST6GAL1	Inverse variance weighted (multiplicative random effects)	11	-0.0637648	0.0528059	0.938226	0.845976	1.04053	0.227227
S100A12	Inverse variance weighted (multiplicative random effects)	6	-0.0415907	0.0460003	0.959262	0.876559	1.04977	0.365922
ADAM8	Inverse variance weighted (multiplicative random effects)	16	0.0160435	0.0360316	1.01617	0.946884	1.09053	0.65613
IGF2R	Inverse variance weighted (multiplicative random effects)	23	0.0128232	0.0338115	1.01291	0.947956	1.08231	0.704499
PIK3IP1	Inverse variance weighted (multiplicative random effects)	10	-0.0259873	0.0267251	0.974347	0.924624	1.02675	0.330854
LPP	Inverse variance weighted (multiplicative random effects)	4	0.00273996	0.107241	1.00274	0.812651	1.2373	0.979617
QPCT	Inverse variance weighted (multiplicative random effects)	19	-0.064009	0.0272919	0.937997	0.88914	0.989538	0.0190091
SERPINA6	Inverse variance weighted (multiplicative random effects)	6	0.0203956	0.0386557	1.0206	0.946135	1.10094	0.597762
UBXN1	Inverse variance weighted (multiplicative random effects)	6	-0.00639604	0.095274	0.993624	0.824372	1.19763	0.946476
LPA	Inverse variance weighted (multiplicative random effects)	6	0.0192064	0.03349	1.01939	0.954628	1.08855	0.566309
MAPRE3	Inverse variance weighted (multiplicative random effects)	6	0.146496	0.0854097	1.15777	0.97931	1.36875	0.0863049
LCAT	Inverse variance weighted (multiplicative random effects)	19	0.0690759	0.0393918	1.07152	0.991901	1.15752	0.0795055
ERP44	Inverse variance weighted (multiplicative random effects)	14	-0.0292968	0.0195275	0.971128	0.934662	1.00902	0.13354
IFI30	Inverse variance weighted (multiplicative random effects)	14	-0.0076487	0.0330765	0.99238	0.930086	1.05885	0.817126
DAAM1	Inverse variance weighted (multiplicative random effects)	9	-0.0196053	0.101284	0.980586	0.804027	1.19591	0.846514
CRACR2A	Inverse variance weighted (multiplicative random effects)	7	-0.150185	0.0956464	0.860549	0.713443	1.03799	0.116365
NOMO1	Inverse variance weighted (multiplicative random effects)	8	0.013566	0.0943532	1.01366	0.842513	1.21957	0.885675
TYRP1	Inverse variance weighted (multiplicative random effects)	5	-0.181921	0.04854	0.833667	0.758009	0.916876	0.00017835
MZB1	Inverse variance weighted (multiplicative random effects)	20	-0.0355158	0.0564246	0.965107	0.864064	1.07797	0.529062
FCRL3	Inverse variance weighted (multiplicative random effects)	11	0.000668938	0.0253069	1.00067	0.952245	1.05156	0.978912
KLK1	Inverse variance weighted (multiplicative random effects)	28	-0.0153012	0.0342294	0.984815	0.920912	1.05315	0.654861
SIT1	Inverse variance weighted (multiplicative random effects)	8	0.0736388	0.120706	1.07642	0.849638	1.36373	0.541817
MXRA8	Inverse variance weighted (multiplicative random effects)	19	-0.0393061	0.0530245	0.961456	0.866551	1.06676	0.458523
DKK3	Inverse variance weighted (multiplicative random effects)	17	-0.0327705	0.0284366	0.967761	0.915297	1.02323	0.249154
GDNF	Inverse variance weighted (multiplicative random effects)	4	0.00639168	0.0182656	1.00641	0.971019	1.0431	0.726392
EDAR	Inverse variance weighted (multiplicative random effects)	39	0.0057967	0.0212422	1.00581	0.964797	1.04857	0.784941
TBL1X	Inverse variance weighted (multiplicative random effects)	9	0.00372245	0.0474803	1.00373	0.914536	1.10162	0.93751
CDNF	Inverse variance weighted (multiplicative random effects)	6	0.0143628	0.0151493	1.01447	0.984787	1.04504	0.343085
ADAMTSL2	Inverse variance weighted (multiplicative random effects)	15	-0.0658823	0.0387714	0.936241	0.86773	1.01016	0.0892719
FUOM	Inverse variance weighted (multiplicative random effects)	11	0.0158942	0.0542606	1.01602	0.913514	1.13003	0.76958
ANGPT1	Inverse variance weighted (multiplicative random effects)	35	-0.0680517	0.0361606	0.934212	0.870292	1.00283	0.0598459
CALB1	Inverse variance weighted (multiplicative random effects)	8	0.0076003	0.0665405	1.00763	0.884424	1.148	0.909063
CSPG4	Inverse variance weighted (multiplicative random effects)	21	-0.0479986	0.0474122	0.953135	0.868553	1.04595	0.311362
FGF19	Inverse variance weighted (multiplicative random effects)	9	-0.00388742	0.0590536	0.99612	0.887246	1.11835	0.947514
XPNPEP2	Inverse variance weighted (multiplicative random effects)	21	0.0499136	0.052796	1.05118	0.947843	1.16578	0.344452
KIR2DL3	Inverse variance weighted (multiplicative random effects)	12	-0.0466248	0.0353612	0.954445	0.890535	1.02294	0.187326
TNIP1	Inverse variance weighted (multiplicative random effects)	5	0.0101532	0.0723264	1.0102	0.876686	1.16406	0.88836
HSBP1	Inverse variance weighted (multiplicative random effects)	26	-0.00427026	0.0165019	0.995739	0.964048	1.02847	0.79581
NOTCH3	Inverse variance weighted (multiplicative random effects)	24	-0.170764	0.0639321	0.84302	0.743735	0.95556	0.00756201
ANGPTL7	Inverse variance weighted (multiplicative random effects)	15	-0.0412909	0.0423261	0.95955	0.883159	1.04255	0.329292
RANBP1	Inverse variance weighted (multiplicative random effects)	4	-0.100842	0.103735	0.904076	0.737741	1.10791	0.330998
DSC2	Inverse variance weighted (multiplicative random effects)	20	-0.0159773	0.0343147	0.98415	0.920136	1.05262	0.641495
IL1RL2	Inverse variance weighted (multiplicative random effects)	33	0.0190946	0.0219785	1.01928	0.976302	1.06415	0.384963
ALPI	Inverse variance weighted (multiplicative random effects)	15	-0.0732811	0.0168406	0.92934	0.899165	0.960527	1.35e-05
SAMD9L	Inverse variance weighted (multiplicative random effects)	9	-0.01697	0.0518487	0.983173	0.888169	1.08834	0.743443
PDZD2	Inverse variance weighted (multiplicative random effects)	4	0.0428704	0.0686788	1.0438	0.912342	1.19421	0.532486
MMP1	Inverse variance weighted (multiplicative random effects)	29	0.0145795	0.0287953	1.01469	0.959005	1.0736	0.612636
OGA	Inverse variance weighted (multiplicative random effects)	8	-0.131786	0.0841566	0.876529	0.743243	1.03372	0.117358
CCL24	Inverse variance weighted (multiplicative random effects)	25	-0.020456	0.0178146	0.979752	0.946133	1.01457	0.250856
FUT8	Inverse variance weighted (multiplicative random effects)	36	-0.00154216	0.0232883	0.998459	0.953909	1.04509	0.947202
NCR3LG1	Inverse variance weighted (multiplicative random effects)	23	-0.037255	0.0302415	0.96343	0.907984	1.02226	0.217979
FBLN2	Inverse variance weighted (multiplicative random effects)	14	-0.0210793	0.038548	0.979141	0.907889	1.05599	0.584494
AGRN	Inverse variance weighted (multiplicative random effects)	14	-0.00742177	0.0339287	0.992606	0.928744	1.06086	0.826848
ABHD14B	Inverse variance weighted (multiplicative random effects)	8	-0.0831279	0.0657297	0.920233	0.808999	1.04676	0.205981
CNTN2	Inverse variance weighted (multiplicative random effects)	17	-0.0222481	0.0204589	0.977998	0.939556	1.01801	0.276835
RASSF2	Inverse variance weighted (multiplicative random effects)	4	-0.0783995	0.0603393	0.924595	0.821466	1.04067	0.193838
BCL2L11	Inverse variance weighted (multiplicative random effects)	19	-0.0109758	0.0379919	0.989084	0.918108	1.06555	0.772659
HAVCR1	Inverse variance weighted (multiplicative random effects)	25	0.00834591	0.0219169	1.00838	0.965981	1.05264	0.703353
SERPING1	Inverse variance weighted (multiplicative random effects)	13	0.00633212	0.0342832	1.00635	0.940952	1.0763	0.853464
OXT	Inverse variance weighted (multiplicative random effects)	15	0.0315832	0.0444164	1.03209	0.946038	1.12596	0.477041
PRDX5	Inverse variance weighted (multiplicative random effects)	6	-0.283586	0.0761522	0.753078	0.648662	0.874303	0.000196138
PLA2G10	Inverse variance weighted (multiplicative random effects)	20	-0.046098	0.0354343	0.954948	0.890877	1.02363	0.193277
PRELP	Inverse variance weighted (multiplicative random effects)	10	0.0345375	0.0489948	1.03514	0.94036	1.13947	0.48086
NME3	Inverse variance weighted (multiplicative random effects)	20	-0.0299324	0.0500519	0.970511	0.879823	1.07055	0.549821
PROK1	Inverse variance weighted (multiplicative random effects)	7	0.0318564	0.028068	1.03237	0.977109	1.09075	0.256387
BDNF	Inverse variance weighted (multiplicative random effects)	28	-0.0503771	0.0497882	0.950871	0.862464	1.04834	0.31162
CFHR5	Inverse variance weighted (multiplicative random effects)	14	-0.033607	0.0324457	0.966951	0.907374	1.03044	0.3003
IDO1	Inverse variance weighted (multiplicative random effects)	17	0.0258054	0.0294259	1.02614	0.968633	1.08706	0.380508
CPPED1	Inverse variance weighted (multiplicative random effects)	8	-0.0239226	0.017891	0.976361	0.942717	1.01121	0.18118
PTPRM	Inverse variance weighted (multiplicative random effects)	23	-0.0196883	0.0390615	0.980504	0.908238	1.05852	0.614238
PCBP2	Inverse variance weighted (multiplicative random effects)	10	-0.139382	0.0793581	0.869896	0.744589	1.01629	0.0790268
VNN1	Inverse variance weighted (multiplicative random effects)	26	-0.00772238	0.0242458	0.992307	0.946254	1.0406	0.750103
KLK13	Inverse variance weighted (multiplicative random effects)	17	0.018627	0.0303812	1.0188	0.959906	1.08131	0.539804
IL6	Inverse variance weighted (multiplicative random effects)	4	0.0720647	0.0628823	1.07472	0.950103	1.21569	0.251785
SERPINE1	Inverse variance weighted (multiplicative random effects)	30	-0.0451667	0.0404977	0.955838	0.882901	1.0348	0.264726
CD33	Inverse variance weighted (multiplicative random effects)	16	0.00272775	0.0283896	1.00273	0.94846	1.06011	0.923455
INSR	Inverse variance weighted (multiplicative random effects)	9	-0.142703	0.0840505	0.867012	0.735326	1.02228	0.0895407
DKK4	Inverse variance weighted (multiplicative random effects)	16	-0.0772121	0.0397346	0.925694	0.856337	1.00067	0.0519924
CPM	Inverse variance weighted (multiplicative random effects)	24	0.0119824	0.0442582	1.01205	0.927963	1.10377	0.786593
FKBP1B	Inverse variance weighted (multiplicative random effects)	6	-0.0051314	0.0227978	0.994882	0.951405	1.04034	0.821915
CPB1	Inverse variance weighted (multiplicative random effects)	28	0.0247752	0.0399018	1.02508	0.94797	1.10847	0.534662
BRK1	Inverse variance weighted (multiplicative random effects)	11	-0.0252498	0.0632436	0.975066	0.861391	1.10374	0.689711
KLRD1	Inverse variance weighted (multiplicative random effects)	24	-0.00409356	0.0193452	0.995915	0.95886	1.0344	0.832415
ROBO4	Inverse variance weighted (multiplicative random effects)	5	-0.0647841	0.0340929	0.93727	0.876686	1.00204	0.0574039
CLEC4A	Inverse variance weighted (multiplicative random effects)	24	-0.0825318	0.0540928	0.920782	0.828156	1.02377	0.127073
ADAMTS15	Inverse variance weighted (multiplicative random effects)	8	-0.049179	0.0515372	0.952011	0.860543	1.0532	0.339961
ECHS1	Inverse variance weighted (multiplicative random effects)	8	-0.0401865	0.0514221	0.96061	0.868512	1.06247	0.434506
CEACAM1	Inverse variance weighted (multiplicative random effects)	13	-0.0879268	0.0370816	0.915828	0.851627	0.984869	0.0177317
IL22RA1	Inverse variance weighted (multiplicative random effects)	5	-0.0451247	0.0868191	0.955878	0.806308	1.13319	0.603234
ATP6V1G1	Inverse variance weighted (multiplicative random effects)	5	-0.262987	0.150128	0.768752	0.572789	1.03176	0.0798169
LRRC59	Inverse variance weighted (multiplicative random effects)	6	-0.117566	0.0574977	0.889082	0.794326	0.995141	0.040883
SDK2	Inverse variance weighted (multiplicative random effects)	9	-0.028892	0.0402242	0.971521	0.897869	1.05122	0.472587
PDE5A	Inverse variance weighted (multiplicative random effects)	4	-0.121378	0.133966	0.885699	0.681164	1.15165	0.364916
CALCA	Inverse variance weighted (multiplicative random effects)	12	0.0696049	0.0839069	1.07208	0.909507	1.26372	0.406794
TGM2	Inverse variance weighted (multiplicative random effects)	4	-0.0266216	0.0903324	0.97373	0.815729	1.16233	0.768218
CST3	Inverse variance weighted (multiplicative random effects)	10	0.0279526	0.0452899	1.02835	0.940997	1.12381	0.537108
BOC	Inverse variance weighted (multiplicative random effects)	16	-0.0250727	0.0713188	0.975239	0.848014	1.12155	0.72517
SCARB2	Inverse variance weighted (multiplicative random effects)	12	-0.056692	0.0371458	0.944885	0.878537	1.01624	0.12696
SERPINC1	Inverse variance weighted (multiplicative random effects)	13	0.139201	0.0764926	1.14935	0.989332	1.33526	0.0687908
HLA-A	Inverse variance weighted (multiplicative random effects)	12	0.0190107	0.0167785	1.01919	0.986221	1.05327	0.257198
ARSB	Inverse variance weighted (multiplicative random effects)	18	0.00268466	0.0446959	1.00269	0.918586	1.09449	0.952104
RARRES1	Inverse variance weighted (multiplicative random effects)	6	0.0351289	0.0408109	1.03575	0.956131	1.12201	0.389363
PTX3	Inverse variance weighted (multiplicative random effects)	10	0.00960081	0.0245412	1.00965	0.962232	1.0594	0.695641
RNASE10	Inverse variance weighted (multiplicative random effects)	6	-0.0124514	0.0215889	0.987626	0.946707	1.03031	0.564108
PIBF1	Inverse variance weighted (multiplicative random effects)	8	-0.00124559	0.0852958	0.998755	0.844994	1.1805	0.988349
ADD1	Inverse variance weighted (multiplicative random effects)	4	0.084592	0.0808645	1.08827	0.928762	1.27518	0.295517
STX7	Inverse variance weighted (multiplicative random effects)	9	0.00571327	0.0278297	1.00573	0.95234	1.06211	0.837342
SELPLG	Inverse variance weighted (multiplicative random effects)	21	-0.00629164	0.0256441	0.993728	0.945015	1.04495	0.80619
FAP	Inverse variance weighted (multiplicative random effects)	14	0.0551545	0.0254437	1.0567	1.0053	1.11074	0.0301813
TMEM106A	Inverse variance weighted (multiplicative random effects)	21	-0.0557048	0.0433883	0.945818	0.86871	1.02977	0.199188
F2	Inverse variance weighted (multiplicative random effects)	7	0.0378081	0.0899316	1.03853	0.8707	1.23871	0.674186
IL34	Inverse variance weighted (multiplicative random effects)	12	0.00989054	0.0272224	1.00994	0.957466	1.06529	0.716363
CELA2A	Inverse variance weighted (multiplicative random effects)	34	0.0555243	0.0336396	1.05709	0.989645	1.12914	0.0988278
AHCY	Inverse variance weighted (multiplicative random effects)	7	-0.0421008	0.0477497	0.958773	0.873113	1.05284	0.37794
TINAGL1	Inverse variance weighted (multiplicative random effects)	14	-0.0419345	0.0709918	0.958933	0.83437	1.10209	0.554725
HAVCR2	Inverse variance weighted (multiplicative random effects)	14	-0.105414	0.0527587	0.899952	0.81154	0.997995	0.0457121
FARSA	Inverse variance weighted (multiplicative random effects)	4	-0.288275	0.170644	0.749555	0.536474	1.04727	0.0911556
PPIB	Inverse variance weighted (multiplicative random effects)	8	-0.0962015	0.0979155	0.908281	0.749675	1.10044	0.325856
CLEC7A	Inverse variance weighted (multiplicative random effects)	13	0.00945461	0.0238428	1.0095	0.963409	1.05779	0.691707
EPS8L2	Inverse variance weighted (multiplicative random effects)	4	0.0361815	0.0207177	1.03684	0.995585	1.07981	0.0807398
MITD1	Inverse variance weighted (multiplicative random effects)	6	0.0714088	0.0954318	1.07402	0.890798	1.29493	0.454297
LONP1	Inverse variance weighted (multiplicative random effects)	10	-0.0349703	0.0719822	0.965634	0.838572	1.11195	0.627095
REG1B	Inverse variance weighted (multiplicative random effects)	10	0.0181394	0.0544093	1.0183	0.9153	1.1329	0.738842
APOC1	Inverse variance weighted (multiplicative random effects)	13	-0.0686815	0.0484905	0.933624	0.848977	1.02671	0.156661
CDA	Inverse variance weighted (multiplicative random effects)	15	-0.00123423	0.0225425	0.998767	0.955598	1.04388	0.956336
LCP1	Inverse variance weighted (multiplicative random effects)	9	0.00386246	0.0223035	1.00387	0.960931	1.04873	0.862512
HTRA2	Inverse variance weighted (multiplicative random effects)	7	-0.0540354	0.0678795	0.947399	0.829378	1.08221	0.426003
SCT	Inverse variance weighted (multiplicative random effects)	5	-0.0281632	0.233248	0.97223	0.615495	1.53572	0.903894
SPINK8	Inverse variance weighted (multiplicative random effects)	4	-0.0691265	0.0680863	0.933209	0.816625	1.06644	0.309973
ILKAP	Inverse variance weighted (multiplicative random effects)	4	-0.139475	0.192215	0.869815	0.596775	1.26778	0.468072
COL5A1	Inverse variance weighted (multiplicative random effects)	22	0.00578689	0.0281296	1.0058	0.951851	1.06281	0.837008
ITGAV	Inverse variance weighted (multiplicative random effects)	14	-0.0367611	0.0935343	0.963906	0.802448	1.15785	0.694302
C1QTNF9	Inverse variance weighted (multiplicative random effects)	20	0.0330255	0.0238046	1.03358	0.986461	1.08294	0.165333
NPPC	Inverse variance weighted (multiplicative random effects)	7	0.0455498	0.0933487	1.0466	0.87161	1.25673	0.625583
ADAMTSL4	Inverse variance weighted (multiplicative random effects)	9	0.0901049	0.0528759	1.09429	0.986559	1.21378	0.0883653
SF3B4	Inverse variance weighted (multiplicative random effects)	6	0.0379727	0.106065	1.0387	0.843737	1.27872	0.720333
CD58	Inverse variance weighted (multiplicative random effects)	20	-0.0726361	0.0304871	0.929939	0.875999	0.987201	0.0171945
ICAM4	Inverse variance weighted (multiplicative random effects)	28	-0.0169704	0.0224174	0.983173	0.940909	1.02733	0.449037
MTDH	Inverse variance weighted (multiplicative random effects)	5	-0.0840751	0.123265	0.919362	0.72204	1.17061	0.495196
OBP2B	Inverse variance weighted (multiplicative random effects)	23	0.0190086	0.0220515	1.01919	0.976079	1.06421	0.38868
GRPEL1	Inverse variance weighted (multiplicative random effects)	7	-0.068998	0.0892657	0.933329	0.78352	1.11178	0.439552
CCL15	Inverse variance weighted (multiplicative random effects)	13	-0.0575742	0.0361103	0.944052	0.879545	1.01329	0.110846
PAEP	Inverse variance weighted (multiplicative random effects)	7	-0.0270495	0.0272577	0.973313	0.922678	1.02673	0.321021
ANGPT2	Inverse variance weighted (multiplicative random effects)	18	-0.0432426	0.0449165	0.957679	0.876973	1.04581	0.335682
SIL1	Inverse variance weighted (multiplicative random effects)	5	-0.0810066	0.0822631	0.922188	0.784866	1.08354	0.324759
VSIR	Inverse variance weighted (multiplicative random effects)	14	-0.0211531	0.0382558	0.979069	0.908342	1.0553	0.580306
MAP2K6	Inverse variance weighted (multiplicative random effects)	6	-0.18217	0.140196	0.833459	0.633209	1.09704	0.193808
CETN2	Inverse variance weighted (multiplicative random effects)	5	-0.0561994	0.0419839	0.945351	0.870674	1.02643	0.180703
PXN	Inverse variance weighted (multiplicative random effects)	5	-0.00903129	0.0307044	0.991009	0.933129	1.05248	0.768653
CD300C	Inverse variance weighted (multiplicative random effects)	25	-0.00816582	0.0215247	0.991867	0.950893	1.03461	0.704413
MARCO	Inverse variance weighted (multiplicative random effects)	31	-0.0352862	0.027525	0.965329	0.914631	1.01884	0.199853
IFIT3	Inverse variance weighted (multiplicative random effects)	5	-0.0228594	0.0301149	0.9774	0.921378	1.03683	0.44781
PROC	Inverse variance weighted (multiplicative random effects)	16	-0.00761619	0.0406562	0.992413	0.9164	1.07473	0.851401
CA9	Inverse variance weighted (multiplicative random effects)	11	-0.0674816	0.061784	0.934745	0.828136	1.05508	0.274738
ACY1	Inverse variance weighted (multiplicative random effects)	10	0.062287	0.06547	1.06427	0.936099	1.20999	0.341411
BMP6	Inverse variance weighted (multiplicative random effects)	20	-0.0311069	0.0423082	0.969372	0.89223	1.05318	0.46219
AMPD3	Inverse variance weighted (multiplicative random effects)	6	-0.0283394	0.0382325	0.972058	0.901879	1.0477	0.458549
LAMP2	Inverse variance weighted (multiplicative random effects)	5	-0.175327	0.138703	0.839182	0.639426	1.10134	0.206213
LYVE1	Inverse variance weighted (multiplicative random effects)	24	0.0202811	0.0339244	1.02049	0.954841	1.09065	0.549953
UBAC1	Inverse variance weighted (multiplicative random effects)	5	0.280722	0.0855229	1.32409	1.11974	1.56572	0.00102919
CCN2	Inverse variance weighted (multiplicative random effects)	31	-0.0234494	0.0336189	0.976823	0.914532	1.04336	0.485487
ALPP	Inverse variance weighted (multiplicative random effects)	24	-0.0559095	0.0252659	0.945625	0.899937	0.993632	0.0269084
LILRB4	Inverse variance weighted (multiplicative random effects)	13	0.0592193	0.0316051	1.06101	0.997277	1.12881	0.060968
DTD1	Inverse variance weighted (multiplicative random effects)	9	-0.115591	0.059798	0.89084	0.792316	1.00161	0.0532339
ART3	Inverse variance weighted (multiplicative random effects)	16	-0.0261172	0.0458041	0.974221	0.89057	1.06573	0.568547
EIF4E	Inverse variance weighted (multiplicative random effects)	7	-0.108573	0.0953812	0.897113	0.744144	1.08153	0.254991
GUSB	Inverse variance weighted (multiplicative random effects)	33	0.0640123	0.0358321	1.06611	0.993801	1.14367	0.0740261
LILRB5	Inverse variance weighted (multiplicative random effects)	8	0.0104029	0.0262632	1.01046	0.959759	1.06383	0.692031
PLEKHO1	Inverse variance weighted (multiplicative random effects)	6	-0.134502	0.0617818	0.874151	0.774456	0.98668	0.0294772
PI3	Inverse variance weighted (multiplicative random effects)	14	0.00251397	0.0356551	1.00252	0.934849	1.07508	0.943789
CDH15	Inverse variance weighted (multiplicative random effects)	11	0.050194	0.0242734	1.05148	1.00262	1.10271	0.0386536
TLR1	Inverse variance weighted (multiplicative random effects)	10	0.00410623	0.0340047	1.00411	0.939373	1.07332	0.903885
NCF2	Inverse variance weighted (multiplicative random effects)	6	0.0775283	0.0424416	1.08061	0.994359	1.17435	0.0677441
SULT2A1	Inverse variance weighted (multiplicative random effects)	6	0.0876699	0.0313703	1.09163	1.02653	1.16085	0.0051951
BAG4	Inverse variance weighted (multiplicative random effects)	5	0.0625458	0.0892832	1.06454	0.893643	1.26813	0.483595
SCN4B	Inverse variance weighted (multiplicative random effects)	6	0.0239252	0.0165167	1.02421	0.991588	1.05791	0.147465
DGKA	Inverse variance weighted (multiplicative random effects)	7	-0.168744	0.0693409	0.844726	0.73738	0.967698	0.0149522
IL18RAP	Inverse variance weighted (multiplicative random effects)	4	0.107843	0.0694205	1.11387	0.972174	1.27623	0.120308
ADGRB3	Inverse variance weighted (multiplicative random effects)	16	0.0159407	0.00950781	1.01607	0.997309	1.03518	0.0936234
CTRB1	Inverse variance weighted (multiplicative random effects)	26	0.0116229	0.0361567	1.01169	0.942477	1.08599	0.747862
RABGAP1L	Inverse variance weighted (multiplicative random effects)	5	-0.0850967	0.155865	0.918423	0.676656	1.24657	0.58509
TCL1A	Inverse variance weighted (multiplicative random effects)	35	0.0437915	0.0308137	1.04476	0.983534	1.10981	0.155267
SIRPA	Inverse variance weighted (multiplicative random effects)	16	-0.0275367	0.0233804	0.972839	0.929264	1.01846	0.238888
PEAR1	Inverse variance weighted (multiplicative random effects)	16	-0.0548566	0.0363818	0.946621	0.88147	1.01659	0.131605
TNFRSF1A	Inverse variance weighted (multiplicative random effects)	11	-0.139421	0.0689883	0.869861	0.759847	0.995804	0.0432856
ENTPD2	Inverse variance weighted (multiplicative random effects)	8	-3.03e-05	0.0272059	0.99997	0.948045	1.05474	0.999111
CRISP3	Inverse variance weighted (multiplicative random effects)	38	0.0104035	0.0248193	1.01046	0.96248	1.06083	0.675092
CCN4	Inverse variance weighted (multiplicative random effects)	33	-0.0103806	0.0275943	0.989673	0.937569	1.04467	0.706778
REG1A	Inverse variance weighted (multiplicative random effects)	12	0.0619218	0.0365974	1.06388	0.990239	1.143	0.0906509
ADAMTSL5	Inverse variance weighted (multiplicative random effects)	5	0.0699878	0.0380007	1.0725	0.995517	1.15543	0.0655115
NT5C3A	Inverse variance weighted (multiplicative random effects)	7	-0.108011	0.0988528	0.897618	0.739514	1.08952	0.274551
CD46	Inverse variance weighted (multiplicative random effects)	9	-0.0719495	0.0961493	0.930578	0.770742	1.12356	0.454273
TTF2	Inverse variance weighted (multiplicative random effects)	6	0.06892	0.01756	1.07135	1.0351	1.10887	8.68e-05
PLIN3	Inverse variance weighted (multiplicative random effects)	6	-0.00332252	0.14709	0.996683	0.747053	1.32973	0.981979
DFFA	Inverse variance weighted (multiplicative random effects)	7	-0.182473	0.0954329	0.833207	0.691065	1.00459	0.0558687
TOMM20	Inverse variance weighted (multiplicative random effects)	7	-0.196079	0.120927	0.821948	0.648498	1.04179	0.104919
CAPG	Inverse variance weighted (multiplicative random effects)	7	0.0158843	0.0273205	1.01601	0.963037	1.0719	0.560966
CD36	Inverse variance weighted (multiplicative random effects)	41	-0.0280144	0.0303332	0.972374	0.916249	1.03194	0.355718
PRG2	Inverse variance weighted (multiplicative random effects)	39	-0.0306712	0.0270916	0.969794	0.919642	1.02268	0.25758
MAD1L1	Inverse variance weighted (multiplicative random effects)	4	-0.163772	0.0709273	0.848936	0.738755	0.97555	0.0209432
SUMF2	Inverse variance weighted (multiplicative random effects)	26	-0.0122705	0.0330254	0.987805	0.92589	1.05386	0.710231
AMY2B	Inverse variance weighted (multiplicative random effects)	18	-0.00194338	0.0442818	0.998059	0.915087	1.08855	0.964995
SH2D1A	Inverse variance weighted (multiplicative random effects)	6	-0.0888521	0.0990798	0.914981	0.753483	1.11109	0.36984
CDH6	Inverse variance weighted (multiplicative random effects)	17	0.035878	0.0163601	1.03653	1.00382	1.07031	0.0283061
PKD2	Inverse variance weighted (multiplicative random effects)	8	-0.0618833	0.108065	0.939993	0.760567	1.16175	0.566883
POMC	Inverse variance weighted (multiplicative random effects)	17	0.0122518	0.0395596	1.01233	0.9368	1.09394	0.756785
ADAMTS16	Inverse variance weighted (multiplicative random effects)	6	-0.00993166	0.0634903	0.990117	0.874264	1.12132	0.875696
ERBB2	Inverse variance weighted (multiplicative random effects)	20	-0.027192	0.0601426	0.973174	0.864961	1.09493	0.651178
CSF1R	Inverse variance weighted (multiplicative random effects)	32	-0.0258046	0.0368418	0.974526	0.906636	1.0475	0.483668
ASGR1	Inverse variance weighted (multiplicative random effects)	12	0.0445406	0.0963548	1.04555	0.865615	1.26288	0.643898
GRAP2	Inverse variance weighted (multiplicative random effects)	6	0.0067719	0.0736101	1.00679	0.871531	1.16305	0.926701
C19orf12	Inverse variance weighted (multiplicative random effects)	9	-0.0641793	0.0903315	0.937837	0.785662	1.11949	0.477403
ITGB7	Inverse variance weighted (multiplicative random effects)	32	-0.019495	0.0237139	0.980694	0.936155	1.02735	0.411026
LETM1	Inverse variance weighted (multiplicative random effects)	6	0.00977057	0.120575	1.00982	0.797274	1.27902	0.935416
PAFAH1B3	Inverse variance weighted (multiplicative random effects)	6	0.16289	0.0762275	1.17691	1.01358	1.36656	0.0326068
ASS1	Inverse variance weighted (multiplicative random effects)	9	-0.00414019	0.0691485	0.995868	0.869644	1.14041	0.952256
ENPP2	Inverse variance weighted (multiplicative random effects)	20	0.0114157	0.046065	1.01148	0.924158	1.10705	0.804276
CTSZ	Inverse variance weighted (multiplicative random effects)	23	0.000282914	0.0224568	1.00028	0.95721	1.04529	0.989948
PLXNB2	Inverse variance weighted (multiplicative random effects)	20	-0.0117809	0.0237775	0.988288	0.943287	1.03544	0.620274
RBFOX3	Inverse variance weighted (multiplicative random effects)	5	0.00707435	0.0804205	1.0071	0.860235	1.17904	0.929903
PLSCR3	Inverse variance weighted (multiplicative random effects)	4	-0.276787	0.167033	0.758216	0.546527	1.0519	0.0975021
BST2	Inverse variance weighted (multiplicative random effects)	26	0.0813789	0.0465087	1.08478	0.990269	1.18831	0.0801608
ROBO2	Inverse variance weighted (multiplicative random effects)	16	-0.0486474	0.0491561	0.952517	0.865028	1.04885	0.322345
IL16	Inverse variance weighted (multiplicative random effects)	13	0.0276598	0.0256318	1.02805	0.977674	1.08101	0.280534
DCC	Inverse variance weighted (multiplicative random effects)	5	0.0743346	0.0506663	1.07717	0.975338	1.18963	0.142337
RAB11FIP3	Inverse variance weighted (multiplicative random effects)	5	-0.118117	0.0695695	0.888592	0.775325	1.01841	0.0895404
RNASET2	Inverse variance weighted (multiplicative random effects)	20	0.00823692	0.0277847	1.00827	0.954831	1.0647	0.766883
GIP	Inverse variance weighted (multiplicative random effects)	6	-0.10118	0.0988221	0.90377	0.744627	1.09693	0.3059
TIMM10	Inverse variance weighted (multiplicative random effects)	9	-0.048195	0.0430017	0.952948	0.875922	1.03675	0.262387
PAFAH2	Inverse variance weighted (multiplicative random effects)	4	-0.0972302	0.0772735	0.907347	0.779825	1.05572	0.208298
AMY2A	Inverse variance weighted (multiplicative random effects)	20	0.00492429	0.0389112	1.00494	0.931144	1.08458	0.899295
GKN1	Inverse variance weighted (multiplicative random effects)	5	-0.0169098	0.185054	0.983232	0.684124	1.41311	0.927193
HMOX2	Inverse variance weighted (multiplicative random effects)	6	-0.0181585	0.0668475	0.982005	0.861414	1.11948	0.785899
NOTCH1	Inverse variance weighted (multiplicative random effects)	18	-0.0194441	0.0268288	0.980744	0.930504	1.0337	0.468607
HPGDS	Inverse variance weighted (multiplicative random effects)	17	-0.0125697	0.0242653	0.987509	0.941642	1.03561	0.60445
EGF	Inverse variance weighted (multiplicative random effects)	9	-0.0681827	0.0677926	0.93409	0.817866	1.06683	0.314534
SSNA1	Inverse variance weighted (multiplicative random effects)	7	-0.0263209	0.0658092	0.974022	0.856152	1.10812	0.689188
CD99	Inverse variance weighted (multiplicative random effects)	9	0.00899962	0.0747109	1.00904	0.871592	1.16816	0.904119
LRRN1	Inverse variance weighted (multiplicative random effects)	18	-0.00107107	0.0150087	0.998929	0.969972	1.02875	0.943108
B4GALT1	Inverse variance weighted (multiplicative random effects)	9	-0.024059	0.0424744	0.976228	0.898248	1.06098	0.571098
LIFR	Inverse variance weighted (multiplicative random effects)	23	-0.0932283	0.0313256	0.910985	0.856735	0.968671	0.00291933
LILRA6	Inverse variance weighted (multiplicative random effects)	11	0.0425995	0.0258215	1.04352	0.992021	1.09769	0.0989907
DKKL1	Inverse variance weighted (multiplicative random effects)	20	0.0145084	0.0252512	1.01461	0.965621	1.06609	0.565586
CNTN1	Inverse variance weighted (multiplicative random effects)	19	0.00686117	0.0544887	1.00688	0.904895	1.12037	0.899796
FBP1	Inverse variance weighted (multiplicative random effects)	6	0.0514086	0.0199747	1.05275	1.01233	1.09479	0.010062
PRDX3	Inverse variance weighted (multiplicative random effects)	5	0.0200169	0.092767	1.02022	0.850606	1.22365	0.829162
TNXB	Inverse variance weighted (multiplicative random effects)	16	-0.0108856	0.0180459	0.989173	0.954798	1.02479	0.546363
CD55	Inverse variance weighted (multiplicative random effects)	22	0.00181155	0.0328315	1.00181	0.939377	1.0684	0.955997
RBM17	Inverse variance weighted (multiplicative random effects)	7	-0.101806	0.103364	0.903204	0.737566	1.10604	0.324659
HMBS	Inverse variance weighted (multiplicative random effects)	5	0.0142999	0.0756231	1.0144	0.874659	1.17647	0.850019
ASRGL1	Inverse variance weighted (multiplicative random effects)	8	-0.0252532	0.0513831	0.975063	0.881647	1.07838	0.623095
CTSF	Inverse variance weighted (multiplicative random effects)	30	0.00764371	0.0309207	1.00767	0.948417	1.07063	0.804751
SEMA4C	Inverse variance weighted (multiplicative random effects)	8	-0.148755	0.0478228	0.86178	0.784674	0.946464	0.00186744
GOT1	Inverse variance weighted (multiplicative random effects)	6	-0.0140491	0.12148	0.986049	0.777128	1.25114	0.90793
CPXM1	Inverse variance weighted (multiplicative random effects)	33	-0.0840132	0.0303596	0.919419	0.866305	0.975789	0.0056527
ATG4A	Inverse variance weighted (multiplicative random effects)	4	-0.222632	0.0703119	0.80041	0.697367	0.918677	0.00154369
CD2AP	Inverse variance weighted (multiplicative random effects)	7	-0.0127803	0.0319681	0.987301	0.927337	1.05114	0.689315
CLEC4G	Inverse variance weighted (multiplicative random effects)	21	0.0571531	0.0270834	1.05882	1.00408	1.11654	0.0348355
MANF	Inverse variance weighted (multiplicative random effects)	8	-0.151356	0.0842743	0.859542	0.728671	1.01392	0.0724955
NECTIN2	Inverse variance weighted (multiplicative random effects)	11	-0.0827485	0.073694	0.920583	0.79677	1.06363	0.261494
WFIKKN2	Inverse variance weighted (multiplicative random effects)	12	-0.0512981	0.0282913	0.949995	0.898751	1.00416	0.0697986
TBCB	Inverse variance weighted (multiplicative random effects)	7	-0.196636	0.10747	0.821489	0.665459	1.0141	0.067298
ANGPTL1	Inverse variance weighted (multiplicative random effects)	17	-0.00649552	0.0421288	0.993526	0.914783	1.07905	0.877466
CELSR2	Inverse variance weighted (multiplicative random effects)	7	0.0565328	0.0421272	1.05816	0.974299	1.14924	0.179611
CRYBB1	Inverse variance weighted (multiplicative random effects)	12	-0.0563317	0.0457484	0.945226	0.864159	1.0339	0.218197
HBEGF	Inverse variance weighted (multiplicative random effects)	40	-0.0646429	0.0304832	0.937402	0.883035	0.995116	0.0339547
SMOC1	Inverse variance weighted (multiplicative random effects)	27	-0.0321383	0.0314162	0.968373	0.910543	1.02988	0.306315
DECR1	Inverse variance weighted (multiplicative random effects)	6	0.0121517	0.0636033	1.01223	0.893588	1.14662	0.848483
TFF1	Inverse variance weighted (multiplicative random effects)	9	-0.0320412	0.0384591	0.968467	0.898147	1.04429	0.404776
ERN1	Inverse variance weighted (multiplicative random effects)	14	-0.0807922	0.0599321	0.922385	0.820157	1.03736	0.177638
PLAT	Inverse variance weighted (multiplicative random effects)	6	-0.0554747	0.146438	0.946036	0.709998	1.26054	0.704816
OMD	Inverse variance weighted (multiplicative random effects)	21	0.0143607	0.0450083	1.01446	0.928806	1.10802	0.749676
C7	Inverse variance weighted (multiplicative random effects)	14	0.0106239	0.0197752	1.01068	0.972257	1.05062	0.591106
EIF4G3	Inverse variance weighted (multiplicative random effects)	4	-0.11847	0.225659	0.888279	0.570774	1.3824	0.599587
VPS53	Inverse variance weighted (multiplicative random effects)	6	-0.0353914	0.053613	0.965228	0.868947	1.07218	0.509172
CRTAM	Inverse variance weighted (multiplicative random effects)	24	-0.0583973	0.0430852	0.943275	0.866889	1.02639	0.175293
SFTPA2	Inverse variance weighted (multiplicative random effects)	12	-0.00443388	0.0268963	0.995576	0.944452	1.04947	0.869061
KLK7	Inverse variance weighted (multiplicative random effects)	16	0.0262228	0.0363104	1.02657	0.95605	1.10229	0.470181
FAM13A	Inverse variance weighted (multiplicative random effects)	9	0.0721264	0.0840404	1.07479	0.911565	1.26725	0.390763
ISM1	Inverse variance weighted (multiplicative random effects)	10	0.0707601	0.0438728	1.07332	0.984885	1.1697	0.106778
DNER	Inverse variance weighted (multiplicative random effects)	18	0.00876031	0.0283309	1.0088	0.954309	1.0664	0.757159
IRAK1	Inverse variance weighted (multiplicative random effects)	5	-0.0363589	0.0698851	0.964294	0.840857	1.10585	0.602877
PTGR1	Inverse variance weighted (multiplicative random effects)	18	0.00993146	0.0197405	1.00998	0.97165	1.04982	0.614893
BGN	Inverse variance weighted (multiplicative random effects)	22	0.045522	0.0469832	1.04657	0.954502	1.14753	0.332595
RIDA	Inverse variance weighted (multiplicative random effects)	7	-0.00248706	0.0398476	0.997516	0.922573	1.07855	0.950233
FAS	Inverse variance weighted (multiplicative random effects)	6	-0.0338466	0.0366482	0.96672	0.899715	1.03871	0.355719
CPA1	Inverse variance weighted (multiplicative random effects)	37	0.0572516	0.0354552	1.05892	0.987834	1.13513	0.106363
FLT1	Inverse variance weighted (multiplicative random effects)	15	-0.0236905	0.0520927	0.976588	0.881798	1.08157	0.649271
FCN2	Inverse variance weighted (multiplicative random effects)	23	-0.00664822	0.0252271	0.993374	0.945451	1.04373	0.792138
TIMP4	Inverse variance weighted (multiplicative random effects)	14	0.0228295	0.0499401	1.02309	0.927694	1.1283	0.647573
PSAPL1	Inverse variance weighted (multiplicative random effects)	43	-0.00258041	0.025456	0.997423	0.948879	1.04845	0.919259
CDH17	Inverse variance weighted (multiplicative random effects)	28	-0.0339543	0.0197166	0.966616	0.929974	1.0047	0.0850476
ARHGEF1	Inverse variance weighted (multiplicative random effects)	6	-0.0380782	0.0724673	0.962638	0.835175	1.10955	0.599268
CCL28	Inverse variance weighted (multiplicative random effects)	33	-0.0706267	0.0312376	0.93181	0.87647	0.990643	0.0237621
MFAP4	Inverse variance weighted (multiplicative random effects)	17	-0.0399573	0.0548822	0.96083	0.86284	1.06995	0.46658
SNCG	Inverse variance weighted (multiplicative random effects)	7	0.00366842	0.0467063	1.00368	0.915875	1.09989	0.937397
C1RL	Inverse variance weighted (multiplicative random effects)	9	0.0270989	0.109341	1.02747	0.82927	1.27304	0.804259
FGF2	Inverse variance weighted (multiplicative random effects)	16	-0.041094	0.0349805	0.959739	0.896143	1.02785	0.240088
LILRA3	Inverse variance weighted (multiplicative random effects)	14	-0.00839505	0.0399141	0.99164	0.917019	1.07233	0.833412
MSRA	Inverse variance weighted (multiplicative random effects)	8	-0.168279	0.0763987	0.845118	0.727588	0.981633	0.02762
ANGPTL2	Inverse variance weighted (multiplicative random effects)	14	0.0618987	0.0433583	1.06385	0.977181	1.15822	0.153404
RARRES2	Inverse variance weighted (multiplicative random effects)	5	-0.0266399	0.0414286	0.973712	0.897771	1.05608	0.520203
DCBLD2	Inverse variance weighted (multiplicative random effects)	27	-0.00706306	0.0310398	0.992962	0.934353	1.05525	0.819997
SEMA4D	Inverse variance weighted (multiplicative random effects)	8	-0.185024	0.0772353	0.831085	0.714334	0.966917	0.0165939
CXCL17	Inverse variance weighted (multiplicative random effects)	10	0.0762804	0.0455288	1.07927	0.987128	1.18	0.0938492
ARG1	Inverse variance weighted (multiplicative random effects)	9	-0.0619073	0.0430295	0.93997	0.863946	1.02268	0.150231
CNTN5	Inverse variance weighted (multiplicative random effects)	19	-0.0599176	0.0177902	0.941842	0.909567	0.975262	0.000757139
AKT2	Inverse variance weighted (multiplicative random effects)	6	-0.140276	0.123811	0.869118	0.68185	1.10782	0.25722
TWF2	Inverse variance weighted (multiplicative random effects)	5	-0.0284967	0.063835	0.971906	0.857604	1.10144	0.6553
OXCT1	Inverse variance weighted (multiplicative random effects)	6	-0.130704	0.145791	0.877478	0.659381	1.16771	0.369978
ITGB2	Inverse variance weighted (multiplicative random effects)	27	-0.00749497	0.046445	0.992533	0.906171	1.08713	0.8718
TLR3	Inverse variance weighted (multiplicative random effects)	11	-0.00370076	0.0401802	0.996306	0.920854	1.07794	0.926615
AKR7L	Inverse variance weighted (multiplicative random effects)	4	-0.00716772	0.0630829	0.992858	0.877384	1.12353	0.909536
CFHR4	Inverse variance weighted (multiplicative random effects)	20	0.00614122	0.0248225	1.00616	0.95838	1.05632	0.804594
MRC1	Inverse variance weighted (multiplicative random effects)	23	-0.0250829	0.051459	0.975229	0.881665	1.07872	0.62595
CLEC10A	Inverse variance weighted (multiplicative random effects)	21	-0.0241428	0.0289741	0.976146	0.922256	1.03319	0.4047
DNAJB1	Inverse variance weighted (multiplicative random effects)	11	-0.0602927	0.083923	0.941489	0.79869	1.10982	0.472493
CXCL13	Inverse variance weighted (multiplicative random effects)	10	-0.0905609	0.0842109	0.913419	0.774441	1.07734	0.282193
VPS4B	Inverse variance weighted (multiplicative random effects)	6	-0.0672483	0.0439952	0.934963	0.857719	1.01916	0.126379
CCL2	Inverse variance weighted (multiplicative random effects)	18	-0.0133024	0.0407472	0.986786	0.911041	1.06883	0.744076
SKAP2	Inverse variance weighted (multiplicative random effects)	8	-0.100033	0.0971871	0.904808	0.747875	1.09467	0.303349
SCAMP3	Inverse variance weighted (multiplicative random effects)	7	-0.177599	0.130141	0.837278	0.648771	1.08056	0.17236
SLITRK2	Inverse variance weighted (multiplicative random effects)	19	-0.0322677	0.0634992	0.968247	0.854938	1.09657	0.611342
DBH	Inverse variance weighted (multiplicative random effects)	22	0.0322035	0.0185369	1.03273	0.99588	1.07094	0.0823397
DARS1	Inverse variance weighted (multiplicative random effects)	11	-0.138488	0.0878513	0.870674	0.732951	1.03427	0.114936
FKBPL	Inverse variance weighted (multiplicative random effects)	7	-0.11045	0.103261	0.895431	0.731366	1.0963	0.284791
FABP2	Inverse variance weighted (multiplicative random effects)	9	0.0137535	0.079776	1.01385	0.867094	1.18544	0.863122
KRT19	Inverse variance weighted (multiplicative random effects)	6	-0.0468969	0.0783412	0.954186	0.818366	1.11255	0.549423
LGALS9	Inverse variance weighted (multiplicative random effects)	12	-0.0490478	0.050292	0.952136	0.862759	1.05077	0.329431
CXCL10	Inverse variance weighted (multiplicative random effects)	9	-0.0850393	0.0932782	0.918476	0.765011	1.10273	0.361941
IGLC2	Inverse variance weighted (multiplicative random effects)	16	-0.00105144	0.0542105	0.998949	0.898253	1.11093	0.984526
SEPTIN9	Inverse variance weighted (multiplicative random effects)	4	0.112049	0.13077	1.11857	0.865663	1.44536	0.391532
FNDC1	Inverse variance weighted (multiplicative random effects)	7	0.0124631	0.0166229	1.01254	0.980083	1.04607	0.453405
LAIR1	Inverse variance weighted (multiplicative random effects)	12	-0.0101376	0.0253889	0.989914	0.941859	1.04042	0.689678
SESTD1	Inverse variance weighted (multiplicative random effects)	4	-0.186695	0.0888626	0.829696	0.697072	0.987553	0.0356458
MUC13	Inverse variance weighted (multiplicative random effects)	8	-0.0916668	0.0431189	0.912409	0.838467	0.992872	0.0335107
CLPS	Inverse variance weighted (multiplicative random effects)	17	0.0028129	0.0269265	1.00282	0.951265	1.05716	0.9168
DDAH1	Inverse variance weighted (multiplicative random effects)	6	-0.00201261	0.0390013	0.997989	0.924543	1.07727	0.958845
CDHR2	Inverse variance weighted (multiplicative random effects)	21	-0.0571851	0.0562928	0.944419	0.845761	1.05459	0.3097
TST	Inverse variance weighted (multiplicative random effects)	6	0.070436	0.0392117	1.07298	0.993602	1.15869	0.0724468
ERBIN	Inverse variance weighted (multiplicative random effects)	4	-0.252704	0.161318	0.776697	0.566155	1.06554	0.117232
PDGFRA	Inverse variance weighted (multiplicative random effects)	18	0.0248708	0.0327022	1.02518	0.961534	1.09304	0.446943
SYAP1	Inverse variance weighted (multiplicative random effects)	7	-0.15215	0.109719	0.858859	0.692671	1.06492	0.165525
BECN1	Inverse variance weighted (multiplicative random effects)	6	-0.0166414	0.0665018	0.983496	0.863307	1.12042	0.802402
EBI3	Inverse variance weighted (multiplicative random effects)	35	-0.0326423	0.0242221	0.967885	0.923008	1.01494	0.17778
MYL3	Inverse variance weighted (multiplicative random effects)	13	0.000102502	0.0701558	1.0001	0.871619	1.14753	0.998834
RP2	Inverse variance weighted (multiplicative random effects)	4	0.0577516	0.0814659	1.05945	0.9031	1.24287	0.478383
PRRT3	Inverse variance weighted (multiplicative random effects)	14	-0.0966165	0.0325633	0.907904	0.851768	0.96774	0.0030069
CST6	Inverse variance weighted (multiplicative random effects)	25	0.00685946	0.0422795	1.00688	0.926808	1.09388	0.871116
VWF	Inverse variance weighted (multiplicative random effects)	8	0.0763029	0.0449813	1.07929	0.988209	1.17876	0.0898248
TNFRSF21	Inverse variance weighted (multiplicative random effects)	21	-0.00868801	0.0442138	0.99135	0.909057	1.08109	0.844219
CTSS	Inverse variance weighted (multiplicative random effects)	15	-0.0664819	0.0350045	0.93568	0.873637	1.00213	0.0575332
CES2	Inverse variance weighted (multiplicative random effects)	8	-0.0858543	0.126069	0.917728	0.716806	1.17497	0.495865
CETN3	Inverse variance weighted (multiplicative random effects)	15	-0.0737782	0.0495529	0.928878	0.842904	1.02362	0.13652
TFPI	Inverse variance weighted (multiplicative random effects)	10	0.123907	0.0423373	1.13191	1.04177	1.22984	0.00342625
JAM3	Inverse variance weighted (multiplicative random effects)	13	-0.0107645	0.041123	0.989293	0.912684	1.07233	0.793504
TBCC	Inverse variance weighted (multiplicative random effects)	7	-0.140544	0.087293	0.868885	0.732246	1.03102	0.107391
ANPEP	Inverse variance weighted (multiplicative random effects)	10	-0.00416504	0.0284176	0.995844	0.941893	1.05288	0.883475
IMPACT	Inverse variance weighted (multiplicative random effects)	5	-0.119632	0.099749	0.887247	0.729687	1.07883	0.230399
SIGLEC7	Inverse variance weighted (multiplicative random effects)	15	-0.00566414	0.0308456	0.994352	0.936017	1.05632	0.854305
IL19	Inverse variance weighted (multiplicative random effects)	5	0.0195664	0.0338473	1.01976	0.954303	1.08971	0.56321
RNF149	Inverse variance weighted (multiplicative random effects)	10	0.0321937	0.0308613	1.03272	0.972102	1.09711	0.296869
SMAD3	Inverse variance weighted (multiplicative random effects)	6	0.0532378	0.057859	1.05468	0.941608	1.18133	0.357505
PRSS53	Inverse variance weighted (multiplicative random effects)	26	-0.0384256	0.0240264	0.962303	0.918037	1.0087	0.109752
SAA4	Inverse variance weighted (multiplicative random effects)	5	-0.0203181	0.022255	0.979887	0.938063	1.02358	0.361259
MPO	Inverse variance weighted (multiplicative random effects)	15	0.0156021	0.0464573	1.01572	0.927322	1.11255	0.736994
BPIFB1	Inverse variance weighted (multiplicative random effects)	34	0.00319958	0.0277603	1.0032	0.950079	1.0593	0.908241
SLAMF7	Inverse variance weighted (multiplicative random effects)	24	0.0153249	0.0167526	1.01544	0.982642	1.04934	0.360311
PCSK9	Inverse variance weighted (multiplicative random effects)	16	0.0397512	0.0309231	1.04055	0.979358	1.10557	0.198622
ZBTB16	Inverse variance weighted (multiplicative random effects)	11	-0.00622323	0.0228067	0.993796	0.950351	1.03923	0.784954
FNTA	Inverse variance weighted (multiplicative random effects)	4	-0.124541	0.139184	0.882902	0.672105	1.15981	0.370896
PFKFB2	Inverse variance weighted (multiplicative random effects)	7	-0.0834185	0.0793204	0.919966	0.787504	1.07471	0.292953
S100A13	Inverse variance weighted (multiplicative random effects)	6	-0.00243109	0.0307295	0.997572	0.939262	1.0595	0.936943
TNFAIP8L2	Inverse variance weighted (multiplicative random effects)	8	-0.0881772	0.057254	0.915599	0.818407	1.02433	0.123535
PGLYRP2	Inverse variance weighted (multiplicative random effects)	11	0.0445072	0.0708261	1.04551	0.909999	1.20121	0.529741
BRSK2	Inverse variance weighted (multiplicative random effects)	5	-0.0176678	0.067475	0.982487	0.860778	1.12141	0.793443
CRYGD	Inverse variance weighted (multiplicative random effects)	22	0.00487269	0.0242558	1.00488	0.958229	1.05381	0.840786
EGLN1	Inverse variance weighted (multiplicative random effects)	8	0.0758288	0.0596707	1.07878	0.959708	1.21262	0.203804
IGSF8	Inverse variance weighted (multiplicative random effects)	8	0.0261553	0.0562924	1.0265	0.919268	1.14624	0.642195
TDGF1	Inverse variance weighted (multiplicative random effects)	15	-0.0202403	0.0242004	0.979963	0.934566	1.02757	0.402951
TIA1	Inverse variance weighted (multiplicative random effects)	7	-0.030074	0.0503332	0.970374	0.879214	1.07099	0.550175
TAFA5	Inverse variance weighted (multiplicative random effects)	15	0.0125969	0.0414186	1.01268	0.933715	1.09832	0.761024
GFRAL	Inverse variance weighted (multiplicative random effects)	23	-0.0302066	0.0256125	0.970245	0.922741	1.0202	0.238252
SPESP1	Inverse variance weighted (multiplicative random effects)	15	-0.00894865	0.0672436	0.991091	0.86871	1.13071	0.894131
AGR2	Inverse variance weighted (multiplicative random effects)	4	-0.104486	0.113909	0.900787	0.720545	1.12612	0.358996
RGMA	Inverse variance weighted (multiplicative random effects)	35	0.00166212	0.0273277	1.00166	0.949424	1.05678	0.951501
MEP1B	Inverse variance weighted (multiplicative random effects)	30	0.0196671	0.0197096	1.01986	0.981215	1.06003	0.318355
SERPINB8	Inverse variance weighted (multiplicative random effects)	8	0.0190006	0.0147097	1.01918	0.990218	1.04899	0.196459
VTI1A	Inverse variance weighted (multiplicative random effects)	10	-0.181615	0.0887792	0.833922	0.700737	0.992421	0.0407861
IL10	Inverse variance weighted (multiplicative random effects)	5	0.0624369	0.0648312	1.06443	0.937412	1.20865	0.335513
COL9A1	Inverse variance weighted (multiplicative random effects)	9	-0.0403058	0.0493979	0.960496	0.871861	1.05814	0.414534
TAB2	Inverse variance weighted (multiplicative random effects)	4	-0.36221	0.141598	0.696136	0.527429	0.918808	0.010527
LAYN	Inverse variance weighted (multiplicative random effects)	12	0.0253814	0.0407268	1.02571	0.947012	1.11094	0.533146
AK2	Inverse variance weighted (multiplicative random effects)	5	0.117679	0.187496	1.12488	0.778946	1.62445	0.530243
TNF	Inverse variance weighted (multiplicative random effects)	4	-0.0619117	0.0695436	0.939966	0.820192	1.07723	0.373328
PYDC1	Inverse variance weighted (multiplicative random effects)	30	0.0230083	0.0242671	1.02328	0.975744	1.07312	0.343064
KLK15	Inverse variance weighted (multiplicative random effects)	12	-0.00280293	0.0293164	0.997201	0.941517	1.05618	0.923831
MSMB	Inverse variance weighted (multiplicative random effects)	13	0.00819945	0.0265178	1.00823	0.957169	1.06202	0.757165
CCL11	Inverse variance weighted (multiplicative random effects)	16	-0.0313575	0.0638897	0.969129	0.855062	1.09841	0.623563
DLL1	Inverse variance weighted (multiplicative random effects)	19	-0.0296179	0.0460714	0.970816	0.886993	1.06256	0.52031
LDLR	Inverse variance weighted (multiplicative random effects)	24	0.0341021	0.0491456	1.03469	0.939673	1.13932	0.487745
DNM3	Inverse variance weighted (multiplicative random effects)	12	-0.0125013	0.0608827	0.987577	0.876489	1.11274	0.837311
MAMDC2	Inverse variance weighted (multiplicative random effects)	21	0.0113662	0.0339197	1.01143	0.946375	1.08096	0.737557
NPTX1	Inverse variance weighted (multiplicative random effects)	20	0.0552858	0.044948	1.05684	0.96772	1.15417	0.2187
JPT2	Inverse variance weighted (multiplicative random effects)	8	-0.156996	0.100181	0.854708	0.702331	1.04014	0.117087
ZNRD2	Inverse variance weighted (multiplicative random effects)	10	-0.0132677	0.0717132	0.98682	0.857422	1.13575	0.853221
IRAK4	Inverse variance weighted (multiplicative random effects)	7	-0.0875939	0.116665	0.916133	0.728872	1.1515	0.452763
BMP4	Inverse variance weighted (multiplicative random effects)	11	-0.0674162	0.0829384	0.934806	0.794553	1.09982	0.416306
UBE2L6	Inverse variance weighted (multiplicative random effects)	9	-0.0223269	0.0502924	0.97792	0.886123	1.07923	0.657085
APRT	Inverse variance weighted (multiplicative random effects)	8	-0.0561104	0.0838049	0.945435	0.802224	1.11421	0.503154
MST1	Inverse variance weighted (multiplicative random effects)	20	0.0446431	0.024729	1.04565	0.996182	1.09758	0.0710287
BANK1	Inverse variance weighted (multiplicative random effects)	8	-0.0234716	0.0362262	0.976802	0.90985	1.04868	0.517039
GP1BA	Inverse variance weighted (multiplicative random effects)	32	-0.0306466	0.0444342	0.969818	0.888929	1.05807	0.490378
USO1	Inverse variance weighted (multiplicative random effects)	8	-0.0905651	0.0808502	0.913415	0.779555	1.07026	0.262646
NID2	Inverse variance weighted (multiplicative random effects)	27	-0.0100989	0.0245986	0.989952	0.943355	1.03885	0.681404
PTPRS	Inverse variance weighted (multiplicative random effects)	17	0.00634297	0.0428208	1.00636	0.925348	1.09447	0.882242
PRCP	Inverse variance weighted (multiplicative random effects)	20	0.0563955	0.0366256	1.05802	0.984727	1.13676	0.123613
BLMH	Inverse variance weighted (multiplicative random effects)	11	-0.0392847	0.0292413	0.961477	0.907921	1.01819	0.179121
ACE	Inverse variance weighted (multiplicative random effects)	7	0.0305483	0.0291116	1.03102	0.973838	1.09156	0.294016
LECT2	Inverse variance weighted (multiplicative random effects)	21	-0.0194444	0.0286631	0.980743	0.927165	1.03742	0.497533
MYOM2	Inverse variance weighted (multiplicative random effects)	4	0.119976	0.101862	1.12747	0.923418	1.37661	0.238864
ACP6	Inverse variance weighted (multiplicative random effects)	13	-0.00166039	0.0154208	0.998341	0.968618	1.02898	0.914256
GZMB	Inverse variance weighted (multiplicative random effects)	23	-0.00329389	0.0296227	0.996712	0.94049	1.05629	0.911462
ALDH3A1	Inverse variance weighted (multiplicative random effects)	4	-0.01903	0.02152	0.98115	0.940626	1.02342	0.376538
IFNLR1	Inverse variance weighted (multiplicative random effects)	5	-0.0836302	0.0659725	0.919771	0.808208	1.04674	0.204922
HYAL1	Inverse variance weighted (multiplicative random effects)	9	0.0172429	0.039556	1.01739	0.941494	1.09941	0.6629
VEGFD	Inverse variance weighted (multiplicative random effects)	10	-0.0348653	0.0431262	0.965735	0.887459	1.05092	0.418832
RWDD1	Inverse variance weighted (multiplicative random effects)	7	0.0356233	0.114367	1.03627	0.828171	1.29665	0.755434
P4HB	Inverse variance weighted (multiplicative random effects)	8	-0.076765	0.0570437	0.926107	0.828142	1.03566	0.178392
CD80	Inverse variance weighted (multiplicative random effects)	20	-0.0107938	0.0338876	0.989264	0.925692	1.0572	0.750093
BMP10	Inverse variance weighted (multiplicative random effects)	21	-0.0440493	0.0293208	0.956907	0.903465	1.01351	0.133013
GLB1	Inverse variance weighted (multiplicative random effects)	19	0.00937183	0.0324964	1.00942	0.947128	1.0758	0.773044
BTN2A1	Inverse variance weighted (multiplicative random effects)	15	-0.0286998	0.032623	0.971708	0.911521	1.03587	0.379001
KLKB1	Inverse variance weighted (multiplicative random effects)	11	-0.000221931	0.0214371	0.999778	0.958641	1.04268	0.99174
HMOX1	Inverse variance weighted (multiplicative random effects)	23	-0.0560144	0.0375029	0.945526	0.878517	1.01765	0.13528
ITGB6	Inverse variance weighted (multiplicative random effects)	21	0.0184325	0.0310236	1.0186	0.958511	1.08246	0.552417
ANXA11	Inverse variance weighted (multiplicative random effects)	7	-0.0522219	0.120323	0.949118	0.749721	1.20155	0.664277
GZMH	Inverse variance weighted (multiplicative random effects)	14	-0.00687939	0.0460422	0.993144	0.907445	1.08694	0.881226
CXCL3	Inverse variance weighted (multiplicative random effects)	7	-0.155881	0.120807	0.855661	0.675256	1.08426	0.196937
MGMT	Inverse variance weighted (multiplicative random effects)	8	-0.0632581	0.0199994	0.938701	0.902617	0.976228	0.00156149
IDO1	Inverse variance weighted (multiplicative random effects)	15	0.0222413	0.0298544	1.02249	0.964377	1.08411	0.456275
EIF4G1	Inverse variance weighted (multiplicative random effects)	5	-0.0995346	0.12982	0.905259	0.701888	1.16756	0.443253
PSIP1	Inverse variance weighted (multiplicative random effects)	7	-0.0651703	0.0600765	0.936908	0.832835	1.05399	0.278016
F3	Inverse variance weighted (multiplicative random effects)	21	0.00234819	0.0403439	1.00235	0.926144	1.08483	0.953586
ANXA3	Inverse variance weighted (multiplicative random effects)	8	-0.094814	0.110317	0.909542	0.732688	1.12909	0.390083
CNDP1	Inverse variance weighted (multiplicative random effects)	18	-0.00653531	0.0244362	0.993486	0.947025	1.04223	0.789128
TIMP1	Inverse variance weighted (multiplicative random effects)	13	-0.0657599	0.0727459	0.936356	0.811929	1.07985	0.366012
GPA33	Inverse variance weighted (multiplicative random effects)	30	-0.0510329	0.0306031	0.950247	0.894925	1.00899	0.0954
IL7R	Inverse variance weighted (multiplicative random effects)	32	-0.0423169	0.0194381	0.958566	0.922733	0.995791	0.0294798
LAG3	Inverse variance weighted (multiplicative random effects)	25	-0.0673609	0.0346709	0.934858	0.87344	1.00059	0.0520323
TFF2	Inverse variance weighted (multiplicative random effects)	16	-0.0356658	0.0431206	0.964963	0.886759	1.05006	0.40817
JAM2	Inverse variance weighted (multiplicative random effects)	13	-0.022737	0.0625827	0.97752	0.864677	1.10509	0.716373
SIGLEC8	Inverse variance weighted (multiplicative random effects)	24	0.00239573	0.0153415	1.0024	0.972706	1.033	0.875906
SH2B3	Inverse variance weighted (multiplicative random effects)	9	-0.0291031	0.0477099	0.971316	0.884605	1.06653	0.54186
TOP2B	Inverse variance weighted (multiplicative random effects)	6	-0.0205411	0.0473907	0.979668	0.89277	1.07503	0.664694
PECAM1	Inverse variance weighted (multiplicative random effects)	12	-0.0814057	0.0313258	0.92182	0.866924	0.980192	0.00935837
LGALS4	Inverse variance weighted (multiplicative random effects)	12	-0.0628717	0.0291485	0.939064	0.886918	0.994276	0.0310102
FXN	Inverse variance weighted (multiplicative random effects)	10	0.0119098	0.0899087	1.01198	0.848478	1.20699	0.894616
ICOSLG	Inverse variance weighted (multiplicative random effects)	12	-0.0181938	0.0531947	0.981971	0.884745	1.08988	0.732334
NTF3	Inverse variance weighted (multiplicative random effects)	13	0.0841433	0.046273	1.08778	0.99347	1.19105	0.0690016
TGFB1	Inverse variance weighted (multiplicative random effects)	17	-0.0784365	0.0537168	0.924561	0.832168	1.02721	0.144239
GFAP	Inverse variance weighted (multiplicative random effects)	13	-0.032103	0.0779893	0.968407	0.831136	1.12835	0.680608
NOS1	Inverse variance weighted (multiplicative random effects)	4	0.0570171	0.0626935	1.05867	0.93626	1.19709	0.363108
CXCL6	Inverse variance weighted (multiplicative random effects)	20	-0.0554004	0.0269674	0.946106	0.897397	0.997459	0.0399422
VSTM1	Inverse variance weighted (multiplicative random effects)	4	-0.160143	0.214523	0.852022	0.559558	1.29735	0.455361
SSC4D	Inverse variance weighted (multiplicative random effects)	19	-0.0300475	0.0327193	0.970399	0.910121	1.03467	0.35844
RET	Inverse variance weighted (multiplicative random effects)	15	0.049071	0.0469165	1.05029	0.958021	1.15146	0.295597
IGFBP2	Inverse variance weighted (multiplicative random effects)	13	0.08047	0.0651275	1.0838	0.953916	1.23136	0.216616
APOA4	Inverse variance weighted (multiplicative random effects)	4	-0.0617708	0.219827	0.940098	0.611016	1.44642	0.778713
FOLR2	Inverse variance weighted (multiplicative random effects)	22	0.00924637	0.0564892	1.00929	0.903506	1.12746	0.86998
ITIH3	Inverse variance weighted (multiplicative random effects)	14	-0.0169021	0.0392383	0.98324	0.910457	1.06184	0.666646
COL2A1	Inverse variance weighted (multiplicative random effects)	37	-0.00717213	0.0218953	0.992854	0.951147	1.03639	0.743241
CD5	Inverse variance weighted (multiplicative random effects)	15	0.0366458	0.0504422	1.03733	0.939675	1.14512	0.467538
RBP2	Inverse variance weighted (multiplicative random effects)	7	0.0111656	0.0549404	1.01123	0.907994	1.1262	0.838954
NPTXR	Inverse variance weighted (multiplicative random effects)	15	-0.0141015	0.0460166	0.985997	0.90096	1.07906	0.759266
LAT	Inverse variance weighted (multiplicative random effects)	12	-0.103372	0.0800322	0.901792	0.77087	1.05495	0.196485
VAV3	Inverse variance weighted (multiplicative random effects)	5	-0.27985	0.108955	0.755897	0.610546	0.935851	0.0102139
MPIG6B	Inverse variance weighted (multiplicative random effects)	8	-0.10516	0.09347	0.900181	0.749491	1.08117	0.260561
CA1	Inverse variance weighted (multiplicative random effects)	5	-0.0222624	0.0715315	0.977984	0.850047	1.12518	0.75563
GBP4	Inverse variance weighted (multiplicative random effects)	6	0.0270862	0.0653811	1.02746	0.903878	1.16793	0.678667
MECR	Inverse variance weighted (multiplicative random effects)	12	-0.0901095	0.0834488	0.913831	0.775949	1.07621	0.280223
TPMT	Inverse variance weighted (multiplicative random effects)	8	-0.0452008	0.0353028	0.955806	0.891906	1.02428	0.200413
CD209	Inverse variance weighted (multiplicative random effects)	24	0.0377822	0.021999	1.03851	0.994678	1.08426	0.0858964
CD84	Inverse variance weighted (multiplicative random effects)	20	-0.0642777	0.0404417	0.937745	0.866283	1.0151	0.111971
FRZB	Inverse variance weighted (multiplicative random effects)	14	-0.0168647	0.0243811	0.983277	0.937394	1.03141	0.489117
PRSS8	Inverse variance weighted (multiplicative random effects)	14	0.0893052	0.034935	1.09341	1.02105	1.17091	0.0105784
TNF	Inverse variance weighted (multiplicative random effects)	5	-0.0921683	0.060788	0.911952	0.809521	1.02734	0.129462
ADAMTS13	Inverse variance weighted (multiplicative random effects)	26	0.0218061	0.0363599	1.02205	0.951744	1.09754	0.548688
DIPK2B	Inverse variance weighted (multiplicative random effects)	9	0.11458	0.0545463	1.1214	1.0077	1.24794	0.0356763
SERPINB9	Inverse variance weighted (multiplicative random effects)	6	-0.0559612	0.130772	0.945576	0.73178	1.22183	0.668703
DNAJB14	Inverse variance weighted (multiplicative random effects)	8	-0.0654955	0.0578136	0.936603	0.836265	1.04898	0.257267
DDC	Inverse variance weighted (multiplicative random effects)	14	0.0161986	0.0341209	1.01633	0.950584	1.08662	0.63497
DCTD	Inverse variance weighted (multiplicative random effects)	6	-0.111779	0.150478	0.894241	0.665834	1.201	0.457584
CTSO	Inverse variance weighted (multiplicative random effects)	25	0.0143553	0.037597	1.01446	0.942391	1.09204	0.702595
RTBDN	Inverse variance weighted (multiplicative random effects)	6	-0.0968603	0.0983849	0.907683	0.748492	1.10073	0.324868
INPP5J	Inverse variance weighted (multiplicative random effects)	4	0.235278	0.246115	1.26526	0.781056	2.04964	0.339089
EFNA4	Inverse variance weighted (multiplicative random effects)	9	-0.0967342	0.126988	0.907797	0.707774	1.16435	0.446204
TYMP	Inverse variance weighted (multiplicative random effects)	4	-0.0723807	0.0477995	0.930177	0.846989	1.02154	0.129961
TSC22D1	Inverse variance weighted (multiplicative random effects)	5	0.0385404	0.104027	1.03929	0.847595	1.27435	0.711021
EGFR	Inverse variance weighted (multiplicative random effects)	10	0.0495464	0.0595172	1.05079	0.935095	1.18081	0.405143
HEPACAM2	Inverse variance weighted (multiplicative random effects)	46	-0.0352778	0.0191795	0.965337	0.929722	1.00232	0.065864
CNTNAP4	Inverse variance weighted (multiplicative random effects)	5	0.165564	0.095704	1.18006	0.978224	1.42354	0.0836383
FCRL5	Inverse variance weighted (multiplicative random effects)	31	-0.0311903	0.0296604	0.969291	0.914549	1.02731	0.292991
DBI	Inverse variance weighted (multiplicative random effects)	9	0.029325	0.0292325	1.02976	0.972417	1.09048	0.315781
NRCAM	Inverse variance weighted (multiplicative random effects)	16	0.0113161	0.0396352	1.01138	0.935786	1.09308	0.775256
NMT1	Inverse variance weighted (multiplicative random effects)	6	-0.212788	0.162092	0.808328	0.588318	1.11061	0.189263
FLT3LG	Inverse variance weighted (multiplicative random effects)	43	-0.0272331	0.0295292	0.973134	0.918411	1.03112	0.356402
F11R	Inverse variance weighted (multiplicative random effects)	15	-0.0901405	0.064944	0.913803	0.804583	1.03785	0.165146
NAP1L4	Inverse variance weighted (multiplicative random effects)	10	-0.032485	0.055559	0.968037	0.868159	1.07941	0.558754
LUZP2	Inverse variance weighted (multiplicative random effects)	5	0.0396791	0.0457847	1.04048	0.951173	1.13816	0.386136
IGFBP3	Inverse variance weighted (multiplicative random effects)	16	0.00277165	0.0276414	1.00278	0.949893	1.0586	0.920129
CAT	Inverse variance weighted (multiplicative random effects)	4	0.108869	0.0722281	1.11502	0.967831	1.28459	0.131735
CDK5RAP3	Inverse variance weighted (multiplicative random effects)	6	-0.0354286	0.123557	0.965192	0.7576	1.22967	0.774312
LPL	Inverse variance weighted (multiplicative random effects)	14	-0.0218959	0.0286488	0.978342	0.92492	1.03485	0.444696
TRIM58	Inverse variance weighted (multiplicative random effects)	5	-0.108999	0.219297	0.896731	0.583436	1.37826	0.619162
GPI	Inverse variance weighted (multiplicative random effects)	7	-0.145549	0.107402	0.864548	0.700433	1.06711	0.175359
SERPINA12	Inverse variance weighted (multiplicative random effects)	18	0.0243794	0.0245408	1.02468	0.976559	1.07517	0.320503
CAPS	Inverse variance weighted (multiplicative random effects)	7	0.0151809	0.0969312	1.0153	0.839621	1.22773	0.875548
CD34	Inverse variance weighted (multiplicative random effects)	10	-0.109707	0.0390947	0.896096	0.829997	0.96746	0.00501312
RABEP1	Inverse variance weighted (multiplicative random effects)	6	-0.0911811	0.146632	0.912852	0.684833	1.21679	0.53405
PGR	Inverse variance weighted (multiplicative random effects)	5	-0.182608	0.108157	0.833095	0.673953	1.02982	0.0913418
TG	Inverse variance weighted (multiplicative random effects)	33	0.0208001	0.0424055	1.02102	0.939587	1.10951	0.623777
SLAMF6	Inverse variance weighted (multiplicative random effects)	6	-0.108931	0.0769499	0.896792	0.771242	1.04278	0.156888
ARHGEF5	Inverse variance weighted (multiplicative random effects)	4	-0.0138082	0.051493	0.986287	0.891603	1.09103	0.788578
PLA2G2A	Inverse variance weighted (multiplicative random effects)	11	-0.033577	0.0236818	0.96698	0.923123	1.01292	0.156237
AMBP	Inverse variance weighted (multiplicative random effects)	14	0.0419589	0.0407889	1.04285	0.962725	1.12965	0.303629
DNAJC6	Inverse variance weighted (multiplicative random effects)	13	-0.114851	0.0652335	0.891499	0.7845	1.01309	0.0783053
TACC3	Inverse variance weighted (multiplicative random effects)	8	-0.0694028	0.0708275	0.932951	0.812024	1.07189	0.327143
CST5	Inverse variance weighted (multiplicative random effects)	22	-0.0452155	0.0193613	0.955791	0.9202	0.992759	0.019525
REG3A	Inverse variance weighted (multiplicative random effects)	20	0.0215225	0.0326602	1.02176	0.958399	1.0893	0.509907
CKB	Inverse variance weighted (multiplicative random effects)	12	0.0647979	0.0688139	1.06694	0.932322	1.221	0.346377
CPVL	Inverse variance weighted (multiplicative random effects)	31	-0.00852009	0.02154	0.991516	0.950527	1.03427	0.692439
TRIM40	Inverse variance weighted (multiplicative random effects)	5	0.083803	0.0198824	1.08741	1.04585	1.13063	2.5e-05
C4BPB	Inverse variance weighted (multiplicative random effects)	24	-0.0460253	0.0351983	0.955018	0.891354	1.02323	0.191008
PDLIM5	Inverse variance weighted (multiplicative random effects)	5	0.0129623	0.0653711	1.01305	0.891219	1.15153	0.84282
AGR3	Inverse variance weighted (multiplicative random effects)	6	0.0305366	0.0803075	1.03101	0.880852	1.20676	0.703763
CLEC3B	Inverse variance weighted (multiplicative random effects)	7	-0.0506727	0.05928	0.95059	0.846317	1.06771	0.392661
BCAN	Inverse variance weighted (multiplicative random effects)	18	0.00455281	0.0395038	1.00456	0.929717	1.08543	0.908247
KIFBP	Inverse variance weighted (multiplicative random effects)	5	-0.0329091	0.0524054	0.967626	0.873171	1.0723	0.530022
CRELD1	Inverse variance weighted (multiplicative random effects)	12	0.0108777	0.0217689	1.01094	0.968711	1.055	0.617293
CSF2RB	Inverse variance weighted (multiplicative random effects)	12	0.0430264	0.0202766	1.04397	1.00329	1.08629	0.0338404
ADH4	Inverse variance weighted (multiplicative random effects)	10	-0.0189873	0.0632195	0.981192	0.866843	1.11063	0.763918
PER3	Inverse variance weighted (multiplicative random effects)	11	0.0168108	0.0317162	1.01695	0.95566	1.08218	0.596086
CEACAM21	Inverse variance weighted (multiplicative random effects)	17	0.00531599	0.0179884	1.00533	0.970503	1.04141	0.767594
EIF2AK2	Inverse variance weighted (multiplicative random effects)	10	-0.108313	0.0633792	0.897347	0.792521	1.01604	0.0874578
GALNT10	Inverse variance weighted (multiplicative random effects)	15	0.0548895	0.0407355	1.05642	0.975357	1.14423	0.177832
MTSS2	Inverse variance weighted (multiplicative random effects)	6	-0.0483212	0.0687961	0.952828	0.832634	1.09037	0.48244
HDGF	Inverse variance weighted (multiplicative random effects)	12	0.0093608	0.0288579	1.0094	0.953896	1.06814	0.745654
CD4	Inverse variance weighted (multiplicative random effects)	13	-0.0129125	0.0411138	0.98717	0.910742	1.07001	0.75347
HSPB1	Inverse variance weighted (multiplicative random effects)	12	-0.0216731	0.0388591	0.97856	0.906797	1.056	0.577025
IL3RA	Inverse variance weighted (multiplicative random effects)	8	-0.0709192	0.0286231	0.931537	0.880716	0.985291	0.0132237
NAPRT	Inverse variance weighted (multiplicative random effects)	4	-0.0237236	0.0470206	0.976556	0.890579	1.07083	0.613884
SELP	Inverse variance weighted (multiplicative random effects)	19	-0.0804109	0.0386553	0.922737	0.855409	0.995364	0.0375067
AAMDC	Inverse variance weighted (multiplicative random effects)	8	-0.0110526	0.0420329	0.989008	0.910795	1.07394	0.792589
CNTNAP2	Inverse variance weighted (multiplicative random effects)	11	-0.0200489	0.0375367	0.980151	0.910628	1.05498	0.593263
THBD	Inverse variance weighted (multiplicative random effects)	24	0.00584899	0.0374097	1.00587	0.934752	1.08239	0.875757
CSRP3	Inverse variance weighted (multiplicative random effects)	4	0.251065	0.056843	1.28539	1.14987	1.43688	1e-05
DAG1	Inverse variance weighted (multiplicative random effects)	10	-0.13882	0.0796145	0.870385	0.744633	1.01737	0.0812196
BCAM	Inverse variance weighted (multiplicative random effects)	30	0.0319208	0.031061	1.03244	0.971456	1.09724	0.304101
SOST	Inverse variance weighted (multiplicative random effects)	35	0.00688728	0.0393242	1.00691	0.932218	1.08759	0.860969
CXCL11	Inverse variance weighted (multiplicative random effects)	14	-0.0686042	0.0655774	0.933696	0.821079	1.06176	0.29549
GCC1	Inverse variance weighted (multiplicative random effects)	7	-0.111603	0.102553	0.894399	0.731537	1.09352	0.276488
PCDH1	Inverse variance weighted (multiplicative random effects)	11	0.0531988	0.0511313	1.05464	0.95407	1.16581	0.298138
CLSTN3	Inverse variance weighted (multiplicative random effects)	11	-0.169084	0.0500161	0.844438	0.765584	0.931413	0.000723267
GLRX5	Inverse variance weighted (multiplicative random effects)	7	-0.0423314	0.10557	0.958552	0.779386	1.17891	0.688436
ICAM1	Inverse variance weighted (multiplicative random effects)	14	-0.143901	0.0517481	0.865974	0.782449	0.958415	0.00542256
CXCL8	Inverse variance weighted (multiplicative random effects)	14	-0.0867799	0.0589658	0.916879	0.816807	1.02921	0.141102
RILPL2	Inverse variance weighted (multiplicative random effects)	6	-0.0855191	0.0900682	0.918036	0.76947	1.09528	0.34237
CGREF1	Inverse variance weighted (multiplicative random effects)	19	-0.0750817	0.0227687	0.927668	0.887179	0.970004	0.000975186
PLA2G4A	Inverse variance weighted (multiplicative random effects)	8	-0.00109553	0.121259	0.998905	0.787601	1.2669	0.992792
IL1RL1	Inverse variance weighted (multiplicative random effects)	30	-0.00881454	0.0285491	0.991224	0.937282	1.04827	0.757512
MERTK	Inverse variance weighted (multiplicative random effects)	25	-0.0275358	0.0421098	0.97284	0.89577	1.05654	0.513173
GFRA3	Inverse variance weighted (multiplicative random effects)	44	-0.05086	0.0300115	0.950412	0.896118	1.00799	0.0901359
CEACAM20	Inverse variance weighted (multiplicative random effects)	7	-0.147695	0.0451053	0.862695	0.789701	0.942435	0.00105871
CBLIF	Inverse variance weighted (multiplicative random effects)	26	-0.0282586	0.0265508	0.972137	0.922841	1.02407	0.287184
LGALS8	Inverse variance weighted (multiplicative random effects)	14	-0.061964	0.042532	0.939917	0.86474	1.02163	0.14515
FTCD	Inverse variance weighted (multiplicative random effects)	8	0.0662175	0.0925569	1.06846	0.891193	1.28098	0.474346
APOH	Inverse variance weighted (multiplicative random effects)	7	0.0134306	0.0109083	1.01352	0.992082	1.03542	0.218236
GPNMB	Inverse variance weighted (multiplicative random effects)	12	-0.0502447	0.0187435	0.950997	0.916694	0.986583	0.00734803
PEBP1	Inverse variance weighted (multiplicative random effects)	10	-0.0486149	0.0749894	0.952548	0.822346	1.10336	0.516797
NFU1	Inverse variance weighted (multiplicative random effects)	10	-0.0155849	0.0856365	0.984536	0.832408	1.16447	0.855591
SFRP1	Inverse variance weighted (multiplicative random effects)	12	-0.0100402	0.0658269	0.99001	0.870175	1.12635	0.878773
PDGFC	Inverse variance weighted (multiplicative random effects)	8	-0.0360847	0.0596555	0.964559	0.858122	1.0842	0.545255
DAPK2	Inverse variance weighted (multiplicative random effects)	11	0.0109316	0.0347703	1.01099	0.944388	1.08229	0.753221
PGF	Inverse variance weighted (multiplicative random effects)	6	-0.233518	0.163524	0.791743	0.574632	1.09088	0.153282
ARHGAP1	Inverse variance weighted (multiplicative random effects)	5	-0.168404	0.0913083	0.845012	0.706545	1.01062	0.0651331
DEFA1	Inverse variance weighted (multiplicative random effects)	24	-0.0339279	0.0487429	0.966641	0.878566	1.06355	0.486393
CUZD1	Inverse variance weighted (multiplicative random effects)	8	0.0882549	0.0315342	1.09227	1.0268	1.16191	0.00513082
TRIAP1	Inverse variance weighted (multiplicative random effects)	13	-0.0724393	0.0651499	0.930122	0.818622	1.05681	0.266187
CCL27	Inverse variance weighted (multiplicative random effects)	16	0.0199194	0.0451521	1.02012	0.93372	1.11451	0.659097
DCTN6	Inverse variance weighted (multiplicative random effects)	4	-0.106821	0.0758563	0.898686	0.774529	1.04275	0.15907
TP53BP1	Inverse variance weighted (multiplicative random effects)	13	0.125972	0.0571659	1.13425	1.01402	1.26873	0.0275515
LRG1	Inverse variance weighted (multiplicative random effects)	9	0.0272792	0.0338122	1.02765	0.961758	1.09807	0.419791
IL18R1	Inverse variance weighted (multiplicative random effects)	26	-0.023404	0.028965	0.976868	0.922954	1.03393	0.419085
MEPE	Inverse variance weighted (multiplicative random effects)	19	0.0326239	0.0371781	1.03316	0.960554	1.11126	0.380213
AP3B1	Inverse variance weighted (multiplicative random effects)	6	0.0157487	0.0738039	1.01587	0.879056	1.17399	0.831026
SERPINA9	Inverse variance weighted (multiplicative random effects)	7	0.030108	0.0349811	1.03057	0.962275	1.1037	0.389407
DTX3	Inverse variance weighted (multiplicative random effects)	7	-0.00718966	0.0724749	0.992836	0.861362	1.14438	0.920978
FCGR2B	Inverse variance weighted (multiplicative random effects)	6	-0.0521252	0.0431984	0.94921	0.87215	1.03308	0.227568
GSTM4	Inverse variance weighted (multiplicative random effects)	4	-0.027448	0.00666237	0.972925	0.960303	0.985713	3.79e-05
CD93	Inverse variance weighted (multiplicative random effects)	12	-0.0766413	0.077693	0.926222	0.795392	1.07857	0.323906
LILRB2	Inverse variance weighted (multiplicative random effects)	25	0.013068	0.0195701	1.01315	0.975028	1.05277	0.504291
DSCAM	Inverse variance weighted (multiplicative random effects)	24	0.0151846	0.033879	1.0153	0.950071	1.08501	0.654009
CRYM	Inverse variance weighted (multiplicative random effects)	6	0.0331118	0.0267245	1.03367	0.980916	1.08925	0.215343
SPAG1	Inverse variance weighted (multiplicative random effects)	7	-0.00116404	0.0236236	0.998837	0.953643	1.04617	0.960701
HNRNPUL1	Inverse variance weighted (multiplicative random effects)	6	-0.0887087	0.0923635	0.915112	0.763577	1.09672	0.336839
PRTN3	Inverse variance weighted (multiplicative random effects)	28	-0.0393984	0.0245974	0.961368	0.916119	1.00885	0.109216
GMFG	Inverse variance weighted (multiplicative random effects)	6	-0.0961166	0.133188	0.908358	0.699657	1.17931	0.470504
DNPEP	Inverse variance weighted (multiplicative random effects)	5	0.0118211	0.0456178	1.01189	0.925344	1.10653	0.795532
TFPI2	Inverse variance weighted (multiplicative random effects)	26	-0.0426643	0.0458748	0.958233	0.875834	1.04838	0.352362
PDLIM7	Inverse variance weighted (multiplicative random effects)	5	0.0381233	0.0659343	1.03886	0.912919	1.18217	0.563129
PMVK	Inverse variance weighted (multiplicative random effects)	9	-0.105038	0.101048	0.900291	0.738531	1.09748	0.298581
TALDO1	Inverse variance weighted (multiplicative random effects)	8	-0.0340009	0.0726072	0.966571	0.838357	1.11439	0.639581
TNFRSF1B	Inverse variance weighted (multiplicative random effects)	12	-0.0358099	0.0563513	0.964824	0.863934	1.07749	0.525118
RNASE6	Inverse variance weighted (multiplicative random effects)	11	-0.00236681	0.0237725	0.997636	0.952218	1.04522	0.920693
BCL2	Inverse variance weighted (multiplicative random effects)	4	0.067752	0.184668	1.0701	0.74513	1.5368	0.713704
VMO1	Inverse variance weighted (multiplicative random effects)	15	0.0127297	0.0272253	1.01281	0.960182	1.06832	0.640094
PLXDC1	Inverse variance weighted (multiplicative random effects)	6	0.0360032	0.0299677	1.03666	0.977523	1.09937	0.229597
SPINT2	Inverse variance weighted (multiplicative random effects)	27	-0.0223367	0.0462626	0.977911	0.89314	1.07073	0.629221
KLK4	Inverse variance weighted (multiplicative random effects)	7	-0.00155254	0.0463582	0.998449	0.911727	1.09342	0.973284
TMPRSS11D	Inverse variance weighted (multiplicative random effects)	5	-0.0561465	0.111496	0.945401	0.759816	1.17631	0.614561
PODXL	Inverse variance weighted (multiplicative random effects)	13	-0.0665812	0.0311846	0.935587	0.880115	0.994555	0.0327553
NPDC1	Inverse variance weighted (multiplicative random effects)	9	0.0114342	0.107087	1.0115	0.819995	1.24773	0.914968
MYOM3	Inverse variance weighted (multiplicative random effects)	19	0.0246301	0.0472647	1.02494	0.934252	1.12442	0.602291
PBLD	Inverse variance weighted (multiplicative random effects)	6	-0.00765082	0.0375714	0.992378	0.921926	1.06822	0.838639
FASLG	Inverse variance weighted (multiplicative random effects)	45	-0.0116277	0.0296553	0.98844	0.932625	1.04759	0.694988
STAT2	Inverse variance weighted (multiplicative random effects)	5	-0.0730726	0.0636544	0.929533	0.820505	1.05305	0.250986
AHSP	Inverse variance weighted (multiplicative random effects)	17	0.00210938	0.0503936	1.00211	0.907863	1.10614	0.966612
ITIH4	Inverse variance weighted (multiplicative random effects)	9	0.00610389	0.0272431	1.00612	0.953808	1.06131	0.822716
TMED8	Inverse variance weighted (multiplicative random effects)	7	-0.203935	0.110876	0.815515	0.656225	1.01347	0.0658687
SPINK5	Inverse variance weighted (multiplicative random effects)	17	0.0210245	0.0289656	1.02125	0.964883	1.0809	0.467933
HARS1	Inverse variance weighted (multiplicative random effects)	7	-0.0949628	0.104341	0.909407	0.741211	1.11577	0.362758
HRG	Inverse variance weighted (multiplicative random effects)	12	-0.00231805	0.0256493	0.997685	0.948768	1.04912	0.92799
CA4	Inverse variance weighted (multiplicative random effects)	19	-0.0627327	0.0415442	0.939194	0.86575	1.01887	0.131038
TNFRSF10B	Inverse variance weighted (multiplicative random effects)	10	-0.0677577	0.0335548	0.934487	0.875006	0.998012	0.0434542
VAT1	Inverse variance weighted (multiplicative random effects)	14	-0.0125744	0.058467	0.987504	0.880584	1.10741	0.829715
CIT	Inverse variance weighted (multiplicative random effects)	4	0.232337	0.0620213	1.26155	1.11714	1.42461	0.000179609
DCN	Inverse variance weighted (multiplicative random effects)	4	0.0284558	0.0838746	1.02886	0.872896	1.2127	0.734409
CD27	Inverse variance weighted (multiplicative random effects)	17	-0.0156458	0.0392578	0.984476	0.911566	1.06322	0.690233
PNMA1	Inverse variance weighted (multiplicative random effects)	9	-0.0689518	0.0858001	0.933372	0.788897	1.10431	0.421609
CASP7	Inverse variance weighted (multiplicative random effects)	9	-0.0674293	0.0802073	0.934794	0.798807	1.09393	0.400522
DNMBP	Inverse variance weighted (multiplicative random effects)	8	-0.00736015	0.0419914	0.992667	0.914239	1.07782	0.860861
KIR2DS4	Inverse variance weighted (multiplicative random effects)	7	-0.0192995	0.0499563	0.980886	0.889395	1.08179	0.699254
LTBP2	Inverse variance weighted (multiplicative random effects)	20	-0.121879	0.0662177	0.885256	0.777505	1.00794	0.0656837
YTHDF3	Inverse variance weighted (multiplicative random effects)	4	-0.179519	0.173628	0.835672	0.594622	1.17444	0.30117
LILRB1	Inverse variance weighted (multiplicative random effects)	25	-0.0172217	0.0277137	0.982926	0.930958	1.03779	0.534326
NBL1	Inverse variance weighted (multiplicative random effects)	10	-0.000593073	0.0691347	0.999407	0.872758	1.14443	0.993155
FCRLB	Inverse variance weighted (multiplicative random effects)	15	0.00584492	0.0393558	1.00586	0.931189	1.08652	0.881937
HEG1	Inverse variance weighted (multiplicative random effects)	14	-0.043958	0.0393002	0.956994	0.886046	1.03362	0.263346
PPP3R1	Inverse variance weighted (multiplicative random effects)	6	-0.147888	0.045099	0.862527	0.789558	0.942241	0.00104104
EFNA1	Inverse variance weighted (multiplicative random effects)	9	0.0601704	0.0401267	1.06202	0.981692	1.14892	0.133741
FGF21	Inverse variance weighted (multiplicative random effects)	8	0.130597	0.0495098	1.13951	1.03413	1.25563	0.0083446
VSIG4	Inverse variance weighted (multiplicative random effects)	16	-0.021988	0.0563748	0.978252	0.875918	1.09254	0.696513
PDCD1LG2	Inverse variance weighted (multiplicative random effects)	25	-0.0508983	0.0217713	0.950375	0.910674	0.991807	0.0193946
YWHAQ	Inverse variance weighted (multiplicative random effects)	7	-0.186875	0.128179	0.829547	0.645257	1.06647	0.144861
CACNB3	Inverse variance weighted (multiplicative random effects)	4	-0.126529	0.0528165	0.881149	0.794494	0.977254	0.0165915
B2M	Inverse variance weighted (multiplicative random effects)	9	-0.0648709	0.0754938	0.937188	0.808287	1.08665	0.390182
GP5	Inverse variance weighted (multiplicative random effects)	11	-0.124139	0.0642326	0.883257	0.778774	1.00176	0.0532799
FABP3	Inverse variance weighted (multiplicative random effects)	11	0.10077	0.0791848	1.10602	0.947023	1.29172	0.203163
PI16	Inverse variance weighted (multiplicative random effects)	16	-0.0295625	0.0217034	0.97087	0.930437	1.01306	0.173163
SEMA7A	Inverse variance weighted (multiplicative random effects)	28	-0.0100518	0.0410185	0.989999	0.913522	1.07288	0.806414
CFP	Inverse variance weighted (multiplicative random effects)	9	-0.0333444	0.0352626	0.967205	0.902615	1.03642	0.344352
LAMB1	Inverse variance weighted (multiplicative random effects)	25	-0.0484556	0.0177649	0.9527	0.920098	0.986456	0.00637966
IL1RAP	Inverse variance weighted (multiplicative random effects)	16	-0.0180319	0.0171895	0.98213	0.949592	1.01578	0.294173
EPHB6	Inverse variance weighted (multiplicative random effects)	8	-0.00375534	0.0204886	0.996252	0.957037	1.03707	0.854571
TRDMT1	Inverse variance weighted (multiplicative random effects)	4	-0.0839218	0.0555219	0.919503	0.824692	1.02521	0.130659
LACTB2	Inverse variance weighted (multiplicative random effects)	8	-0.0940343	0.0861017	0.910252	0.768901	1.07759	0.274776
KITLG	Inverse variance weighted (multiplicative random effects)	25	-0.0387159	0.0410545	0.962024	0.887646	1.04263	0.345662
PTPRH	Inverse variance weighted (multiplicative random effects)	28	-0.0447691	0.0283517	0.956218	0.904531	1.01086	0.114321
VWA1	Inverse variance weighted (multiplicative random effects)	14	-0.0435941	0.0406519	0.957342	0.884023	1.03674	0.283552
PLA2G1B	Inverse variance weighted (multiplicative random effects)	29	0.00423673	0.0426732	1.00425	0.923668	1.09185	0.920914
OGN	Inverse variance weighted (multiplicative random effects)	12	-0.0160597	0.0309317	0.984069	0.926181	1.04557	0.603622
TXNDC9	Inverse variance weighted (multiplicative random effects)	8	-0.000874129	0.0668556	0.999126	0.876419	1.13901	0.989568
CCDC80	Inverse variance weighted (multiplicative random effects)	12	-0.0145852	0.0703592	0.985521	0.858568	1.13124	0.835779
TBCA	Inverse variance weighted (multiplicative random effects)	8	-0.152056	0.0885122	0.85894	0.722137	1.02166	0.0858121
ENTPD5	Inverse variance weighted (multiplicative random effects)	16	-0.0396001	0.0433462	0.961174	0.882887	1.0464	0.360939
GP6	Inverse variance weighted (multiplicative random effects)	12	-0.0460132	0.0509544	0.955029	0.864258	1.05533	0.366511
PROCR	Inverse variance weighted (multiplicative random effects)	4	-0.0606819	0.0144647	0.941123	0.914816	0.968186	2.73e-05
GGH	Inverse variance weighted (multiplicative random effects)	30	0.0159508	0.0226971	1.01608	0.971868	1.0623	0.482202
COL28A1	Inverse variance weighted (multiplicative random effects)	20	0.00528783	0.0173642	1.0053	0.971663	1.04011	0.760729
TARBP2	Inverse variance weighted (multiplicative random effects)	4	-0.228197	0.209557	0.795967	0.527858	1.20026	0.276176
NFATC1	Inverse variance weighted (multiplicative random effects)	5	-0.0458447	0.0591648	0.95519	0.850605	1.07264	0.43842
PNLIPRP2	Inverse variance weighted (multiplicative random effects)	15	0.00555913	0.0194335	1.00557	0.967993	1.04462	0.774833
AHNAK	Inverse variance weighted (multiplicative random effects)	6	0.000271334	0.0714546	1.00027	0.86955	1.15064	0.99697
CD300E	Inverse variance weighted (multiplicative random effects)	20	0.00197143	0.0348154	1.00197	0.935881	1.07273	0.954844
NAA80	Inverse variance weighted (multiplicative random effects)	9	-0.0617776	0.092647	0.940092	0.783985	1.12728	0.504896
GALNT5	Inverse variance weighted (multiplicative random effects)	15	-0.0658813	0.0542757	0.936242	0.841759	1.04133	0.224814
PLXDC2	Inverse variance weighted (multiplicative random effects)	13	-0.105638	0.0465509	0.89975	0.821291	0.985705	0.0232502
REG3G	Inverse variance weighted (multiplicative random effects)	4	-0.0439669	0.0280523	0.956986	0.905789	1.01108	0.117041
SOD3	Inverse variance weighted (multiplicative random effects)	17	-0.0114973	0.039718	0.988569	0.91453	1.0686	0.772219
MCFD2	Inverse variance weighted (multiplicative random effects)	8	-0.102945	0.0721271	0.902177	0.783242	1.03917	0.153502
SHMT1	Inverse variance weighted (multiplicative random effects)	10	0.0345314	0.0308239	1.03513	0.974449	1.0996	0.262595
APOBR	Inverse variance weighted (multiplicative random effects)	12	0.021845	0.0274222	1.02209	0.968601	1.07852	0.425674
SNX9	Inverse variance weighted (multiplicative random effects)	5	0.130423	0.0702552	1.13931	0.992749	1.30751	0.0633937
PTH1R	Inverse variance weighted (multiplicative random effects)	6	-0.00956221	0.101417	0.990483	0.811932	1.2083	0.924882
C8B	Inverse variance weighted (multiplicative random effects)	11	-0.0987777	0.0274943	0.905944	0.858416	0.956104	0.000327319
CA5A	Inverse variance weighted (multiplicative random effects)	14	0.0298902	0.0342153	1.03034	0.963511	1.10181	0.38234
CD8A	Inverse variance weighted (multiplicative random effects)	13	-0.0294105	0.0447833	0.971018	0.88942	1.0601	0.511355
CD7	Inverse variance weighted (multiplicative random effects)	9	-0.0451018	0.0275681	0.9559	0.90562	1.00897	0.101838
RGCC	Inverse variance weighted (multiplicative random effects)	6	0.0314199	0.0875861	1.03192	0.869142	1.22518	0.719796
NRP2	Inverse variance weighted (multiplicative random effects)	23	0.0352745	0.0498294	1.0359	0.939515	1.14218	0.479004
GLOD4	Inverse variance weighted (multiplicative random effects)	8	-0.160163	0.0871162	0.852005	0.718269	1.01064	0.0659889
TNFRSF12A	Inverse variance weighted (multiplicative random effects)	11	0.0304566	0.0613938	1.03093	0.914045	1.16275	0.619833
MYH9	Inverse variance weighted (multiplicative random effects)	11	-0.065205	0.120525	0.936875	0.739757	1.18652	0.588502
IL2RA	Inverse variance weighted (multiplicative random effects)	20	0.00402745	0.028777	1.00404	0.948972	1.06229	0.888697
CHMP6	Inverse variance weighted (multiplicative random effects)	10	-0.0176796	0.0619219	0.982476	0.870188	1.10925	0.77525
SRPK2	Inverse variance weighted (multiplicative random effects)	5	-0.157967	0.136265	0.853878	0.65374	1.11529	0.246347
EGFLAM	Inverse variance weighted (multiplicative random effects)	9	-0.0263445	0.0201833	0.974	0.936221	1.0133	0.191804
ABRAXAS2	Inverse variance weighted (multiplicative random effects)	5	-0.211282	0.13185	0.809546	0.625185	1.04827	0.109057
AREG	Inverse variance weighted (multiplicative random effects)	8	-0.0914629	0.0916893	0.912595	0.762484	1.09226	0.318507
CHI3L1	Inverse variance weighted (multiplicative random effects)	14	0.0326421	0.0177711	1.03318	0.997813	1.0698	0.0662377
IL6R	Inverse variance weighted (multiplicative random effects)	12	0.0198859	0.0233563	1.02008	0.97444	1.06787	0.39454
CANT1	Inverse variance weighted (multiplicative random effects)	13	-0.0316404	0.0539118	0.968855	0.871702	1.07684	0.557276
F12	Inverse variance weighted (multiplicative random effects)	17	0.0109671	0.023486	1.01103	0.965542	1.05866	0.640525
WARS	Inverse variance weighted (multiplicative random effects)	5	-0.0812867	0.0573282	0.921929	0.823946	1.03156	0.156215
CNTN3	Inverse variance weighted (multiplicative random effects)	31	0.0236201	0.0325426	1.0239	0.960633	1.09134	0.467948
FUS	Inverse variance weighted (multiplicative random effects)	6	-0.00490861	0.0926864	0.995103	0.829797	1.19334	0.957764
EHBP1	Inverse variance weighted (multiplicative random effects)	5	-0.00807929	0.0861023	0.991953	0.837914	1.17431	0.925241
ITGA11	Inverse variance weighted (multiplicative random effects)	17	-0.106485	0.0581552	0.898988	0.802142	1.00753	0.0670924
CORO1A	Inverse variance weighted (multiplicative random effects)	5	-0.0510053	0.0784048	0.950274	0.814909	1.10812	0.515345
TNFRSF17	Inverse variance weighted (multiplicative random effects)	26	-0.00302485	0.0439312	0.99698	0.914727	1.08663	0.945106
STAT5B	Inverse variance weighted (multiplicative random effects)	6	-0.0257712	0.0591382	0.974558	0.867897	1.09433	0.662996
TGFA	Inverse variance weighted (multiplicative random effects)	11	-0.0330429	0.0635742	0.967497	0.85415	1.09589	0.603235
PZP	Inverse variance weighted (multiplicative random effects)	10	0.141879	0.111107	1.15244	0.926917	1.43283	0.201617
CTSH	Inverse variance weighted (multiplicative random effects)	17	0.0171586	0.0168557	1.01731	0.984247	1.05148	0.308692
HBZ	Inverse variance weighted (multiplicative random effects)	13	0.015121	0.0159612	1.01524	0.983967	1.0475	0.343455
SMAD2	Inverse variance weighted (multiplicative random effects)	7	0.127196	0.0900588	1.13564	0.951877	1.35488	0.157842
CCL5	Inverse variance weighted (multiplicative random effects)	22	-0.0759992	0.0490346	0.926817	0.841889	1.02031	0.121164
UFD1	Inverse variance weighted (multiplicative random effects)	6	-0.0665931	0.0606732	0.935576	0.830678	1.05372	0.272392
ATRAID	Inverse variance weighted (multiplicative random effects)	13	-0.0640832	0.0461916	0.937927	0.856742	1.02681	0.165339
PSPN	Inverse variance weighted (multiplicative random effects)	30	-0.0433148	0.0658102	0.95761	0.841724	1.08945	0.510424
PPME1	Inverse variance weighted (multiplicative random effects)	5	-0.0974	0.172852	0.907193	0.646494	1.27302	0.573104
PPP1R12A	Inverse variance weighted (multiplicative random effects)	9	-0.103323	0.0717728	0.901835	0.783489	1.03806	0.149984
APBB1IP	Inverse variance weighted (multiplicative random effects)	6	0.0728372	0.0278068	1.07556	1.01851	1.1358	0.00880838
CPA2	Inverse variance weighted (multiplicative random effects)	20	0.0529287	0.0618408	1.05435	0.934	1.19022	0.392061
CCL7	Inverse variance weighted (multiplicative random effects)	8	-0.00800761	0.0643553	0.992024	0.874464	1.12539	0.900976
CIAPIN1	Inverse variance weighted (multiplicative random effects)	9	-0.10369	0.0772611	0.901505	0.774822	1.0489	0.179572
KIAA0319	Inverse variance weighted (multiplicative random effects)	6	0.0593235	0.00725636	1.06112	1.04613	1.07632	2.95e-16
PPP1R14A	Inverse variance weighted (multiplicative random effects)	8	0.0777356	0.040639	1.08084	0.998085	1.17045	0.0557694
FCGR2A	Inverse variance weighted (multiplicative random effects)	18	0.0179235	0.0322205	1.01809	0.955779	1.08445	0.578022
PON3	Inverse variance weighted (multiplicative random effects)	19	-0.0303225	0.0321538	0.970133	0.91088	1.03324	0.345657
SETMAR	Inverse variance weighted (multiplicative random effects)	6	0.0814475	0.0264853	1.08486	1.02998	1.14266	0.00210361
ITGB5	Inverse variance weighted (multiplicative random effects)	14	-0.098218	0.0580363	0.906451	0.80899	1.01565	0.0905781
NFKB1	Inverse variance weighted (multiplicative random effects)	7	-0.0504189	0.0692115	0.950831	0.830213	1.08897	0.466322
PTPRB	Inverse variance weighted (multiplicative random effects)	24	-0.00451633	0.0246758	0.995494	0.948493	1.04482	0.854777
CES1	Inverse variance weighted (multiplicative random effects)	28	-0.00640725	0.0325188	0.993613	0.932259	1.059	0.843802
IL1R1	Inverse variance weighted (multiplicative random effects)	28	-0.0340615	0.0373639	0.966512	0.898261	1.03995	0.361971
NID1	Inverse variance weighted (multiplicative random effects)	23	-0.0248662	0.0450064	0.97544	0.89308	1.0654	0.580604
LATS1	Inverse variance weighted (multiplicative random effects)	11	-0.134002	0.0782134	0.874588	0.750286	1.01948	0.0866596
LAIR2	Inverse variance weighted (multiplicative random effects)	10	-0.00450752	0.0334507	0.995503	0.932328	1.06296	0.892808
HSPB6	Inverse variance weighted (multiplicative random effects)	8	0.0624233	0.0910375	1.06441	0.890466	1.27234	0.49291
DHRS4L2	Inverse variance weighted (multiplicative random effects)	5	-0.00322662	0.0703508	0.996779	0.86839	1.14415	0.963418
BTC	Inverse variance weighted (multiplicative random effects)	11	-0.00459845	0.0364454	0.995412	0.926787	1.06912	0.899594
CD1C	Inverse variance weighted (multiplicative random effects)	33	-0.00297563	0.0301321	0.997029	0.93985	1.05769	0.921334
PVALB	Inverse variance weighted (multiplicative random effects)	15	-0.0121297	0.0267967	0.987944	0.937394	1.04122	0.650796
ENPP6	Inverse variance weighted (multiplicative random effects)	15	-0.000497214	0.035207	0.999503	0.932857	1.07091	0.988732
BRDT	Inverse variance weighted (multiplicative random effects)	10	0.0398073	0.0749034	1.04061	0.898523	1.20517	0.595109
CXCL8	Inverse variance weighted (multiplicative random effects)	9	-0.0615169	0.0790883	0.940337	0.805308	1.09801	0.436672
GUCA2A	Inverse variance weighted (multiplicative random effects)	14	0.0108866	0.0524604	1.01095	0.912164	1.12043	0.835604
FAM20A	Inverse variance weighted (multiplicative random effects)	16	0.00287763	0.0512753	1.00288	0.906992	1.10891	0.955245
ELN	Inverse variance weighted (multiplicative random effects)	14	-0.102755	0.0654416	0.902348	0.793723	1.02584	0.116374
PTGES2	Inverse variance weighted (multiplicative random effects)	6	-0.0505209	0.165283	0.950734	0.68765	1.31447	0.759861
NPL	Inverse variance weighted (multiplicative random effects)	11	0.011591	0.0417807	1.01166	0.932115	1.09799	0.781455
PSAP	Inverse variance weighted (multiplicative random effects)	13	-0.0365353	0.0477861	0.964124	0.877923	1.05879	0.444534
LEP	Inverse variance weighted (multiplicative random effects)	5	-0.112101	0.117268	0.893954	0.710386	1.12496	0.339101
THSD1	Inverse variance weighted (multiplicative random effects)	6	-0.0821336	0.110389	0.921149	0.741934	1.14365	0.456853
GSTA3	Inverse variance weighted (multiplicative random effects)	10	0.00681237	0.0342924	1.00684	0.941387	1.07683	0.842532
IL31RA	Inverse variance weighted (multiplicative random effects)	12	-0.0306254	0.0195648	0.969839	0.933352	1.00775	0.117504
MB	Inverse variance weighted (multiplicative random effects)	13	-0.0215227	0.0849131	0.978707	0.828654	1.15593	0.799907
PLA2G15	Inverse variance weighted (multiplicative random effects)	28	0.0287761	0.0261393	1.02919	0.977793	1.0833	0.27095
ANKMY2	Inverse variance weighted (multiplicative random effects)	4	-0.143013	0.180295	0.866743	0.608723	1.23413	0.427653
PPCDC	Inverse variance weighted (multiplicative random effects)	8	-0.00125202	0.0394846	0.998749	0.924371	1.07911	0.974704
PDGFRB	Inverse variance weighted (multiplicative random effects)	10	-0.0109966	0.0125466	0.989064	0.965038	1.01369	0.380779
RNASE3	Inverse variance weighted (multiplicative random effects)	11	0.0215068	0.0312374	1.02174	0.96106	1.08625	0.49114
CLU	Inverse variance weighted (multiplicative random effects)	7	-0.108532	0.0514906	0.89715	0.811027	0.992418	0.0350478
FGF5	Inverse variance weighted (multiplicative random effects)	13	0.0112265	0.0407321	1.01129	0.933692	1.09534	0.782842
FN1	Inverse variance weighted (multiplicative random effects)	5	0.189256	0.20288	1.20835	0.81189	1.79841	0.350901
TRAF2	Inverse variance weighted (multiplicative random effects)	4	-0.00062388	0.129532	0.999376	0.775298	1.28822	0.996157
SORD	Inverse variance weighted (multiplicative random effects)	6	-0.00892397	0.0444757	0.991116	0.908376	1.08139	0.840974
TXNRD1	Inverse variance weighted (multiplicative random effects)	8	0.00758705	0.0546822	1.00762	0.905208	1.12161	0.889649
NOS3	Inverse variance weighted (multiplicative random effects)	10	-0.0215357	0.126735	0.978694	0.763429	1.25466	0.865067
NOTCH2	Inverse variance weighted (multiplicative random effects)	7	-0.0191589	0.049986	0.981023	0.889468	1.082	0.701508
SIGLEC9	Inverse variance weighted (multiplicative random effects)	32	-0.0427704	0.0233239	0.958131	0.915317	1.00295	0.0666896
MMP10	Inverse variance weighted (multiplicative random effects)	7	0.0190796	0.0375974	1.01926	0.946853	1.09721	0.611825
CKAP4	Inverse variance weighted (multiplicative random effects)	17	-0.0837324	0.0279636	0.919677	0.870628	0.971491	0.00275042
CHRDL1	Inverse variance weighted (multiplicative random effects)	5	0.0836909	0.113242	1.08729	0.870869	1.3575	0.45988
DPP6	Inverse variance weighted (multiplicative random effects)	17	0.017483	0.0460418	1.01764	0.929825	1.11374	0.704153
SPINT1	Inverse variance weighted (multiplicative random effects)	22	0.0275785	0.033409	1.02796	0.962806	1.09753	0.409099
S100A14	Inverse variance weighted (multiplicative random effects)	18	-0.0962306	0.0602121	0.908255	0.80715	1.02202	0.11
HS1BP3	Inverse variance weighted (multiplicative random effects)	9	0.101637	0.0749022	1.10698	0.955833	1.28203	0.174806
ACOT13	Inverse variance weighted (multiplicative random effects)	8	-0.137493	0.10104	0.871541	0.714958	1.06242	0.173587
CASP10	Inverse variance weighted (multiplicative random effects)	5	0.0559156	0.0523094	1.05751	0.954459	1.17168	0.285096
LZTFL1	Inverse variance weighted (multiplicative random effects)	13	-0.116132	0.041696	0.890358	0.820488	0.966177	0.00534929
PM20D1	Inverse variance weighted (multiplicative random effects)	16	-0.0266413	0.0271996	0.97371	0.92316	1.02703	0.327346
ORM1	Inverse variance weighted (multiplicative random effects)	6	-0.00046374	0.057603	0.999536	0.892824	1.119	0.993577
CPOX	Inverse variance weighted (multiplicative random effects)	9	-0.00333649	0.0404694	0.996669	0.920667	1.07894	0.934293
CSF3	Inverse variance weighted (multiplicative random effects)	4	-0.0153453	0.203826	0.984772	0.660444	1.46837	0.939987
STC2	Inverse variance weighted (multiplicative random effects)	11	0.0332943	0.0886127	1.03385	0.869022	1.22995	0.707119
SEMA3F	Inverse variance weighted (multiplicative random effects)	15	-0.110069	0.0683228	0.895772	0.783502	1.02413	0.107176
HJV	Inverse variance weighted (multiplicative random effects)	7	0.0254938	0.0836127	1.02582	0.870762	1.20849	0.760439
IDO1	Inverse variance weighted (multiplicative random effects)	14	-0.0102884	0.0330372	0.989764	0.927705	1.05598	0.755483
AKR1B1	Inverse variance weighted (multiplicative random effects)	4	0.0147081	0.0416697	1.01482	0.935228	1.10118	0.724113
STAB2	Inverse variance weighted (multiplicative random effects)	26	-0.0483477	0.0247654	0.952802	0.907658	1.00019	0.0509112
ADA2	Inverse variance weighted (multiplicative random effects)	19	-0.0679858	0.0456451	0.934274	0.854319	1.02171	0.136371
ASAH2	Inverse variance weighted (multiplicative random effects)	24	-0.0144411	0.0388361	0.985663	0.91342	1.06362	0.710006
NADK	Inverse variance weighted (multiplicative random effects)	9	0.0355268	0.0186189	1.03617	0.999034	1.07468	0.0563773
LGALS1	Inverse variance weighted (multiplicative random effects)	6	0.0657272	0.0365583	1.06794	0.99409	1.14727	0.0721971
BAX	Inverse variance weighted (multiplicative random effects)	6	-0.134311	0.124586	0.874318	0.684888	1.11614	0.281008
TMSB10	Inverse variance weighted (multiplicative random effects)	7	0.0217675	0.0786651	1.02201	0.875976	1.19238	0.782002
SKAP1	Inverse variance weighted (multiplicative random effects)	11	0.134654	0.103365	1.14414	0.934315	1.40109	0.192677
KIRREL2	Inverse variance weighted (multiplicative random effects)	21	-0.0478071	0.0268987	0.953318	0.904359	1.00493	0.075518
MAX	Inverse variance weighted (multiplicative random effects)	6	0.0645572	0.0663144	1.06669	0.936675	1.21474	0.330304
C1QTNF1	Inverse variance weighted (multiplicative random effects)	5	0.0316964	0.0436585	1.0322	0.947551	1.12442	0.467835
HCG22	Inverse variance weighted (multiplicative random effects)	4	-0.055662	0.072802	0.945859	0.82008	1.09093	0.444529
DDX58	Inverse variance weighted (multiplicative random effects)	4	-0.0376471	0.0359851	0.963053	0.897468	1.03343	0.295475
ENPP7	Inverse variance weighted (multiplicative random effects)	18	-0.0676323	0.0461281	0.934604	0.853813	1.02304	0.142598
SPON1	Inverse variance weighted (multiplicative random effects)	15	0.0135126	0.0435743	1.0136	0.93063	1.10398	0.756482
TPK1	Inverse variance weighted (multiplicative random effects)	18	-0.000336297	0.0328361	0.999664	0.937353	1.06612	0.991828
EPHB4	Inverse variance weighted (multiplicative random effects)	18	-0.105496	0.0253311	0.899878	0.856291	0.945684	3.12e-05
MAP2K1	Inverse variance weighted (multiplicative random effects)	6	-0.137137	0.126767	0.87185	0.680041	1.11776	0.279339
SUGT1	Inverse variance weighted (multiplicative random effects)	7	-0.083804	0.104719	0.919611	0.748972	1.12913	0.423552
SCPEP1	Inverse variance weighted (multiplicative random effects)	9	-0.0542541	0.0626233	0.947191	0.837783	1.07089	0.386295
HSPG2	Inverse variance weighted (multiplicative random effects)	8	-0.100489	0.0462778	0.904395	0.825972	0.990263	0.0298982
SERPINA5	Inverse variance weighted (multiplicative random effects)	10	0.00357868	0.028028	1.00359	0.94994	1.06026	0.8984
NCAM1	Inverse variance weighted (multiplicative random effects)	19	0.00818436	0.0282559	1.00822	0.953899	1.06563	0.772083
COL24A1	Inverse variance weighted (multiplicative random effects)	5	-0.0849176	0.113417	0.918588	0.735492	1.14726	0.454027
CLEC4C	Inverse variance weighted (multiplicative random effects)	48	-0.00596139	0.0349062	0.994056	0.928321	1.06445	0.864394
TCN1	Inverse variance weighted (multiplicative random effects)	35	-0.0193671	0.016696	0.980819	0.949242	1.01345	0.246056
CLEC1A	Inverse variance weighted (multiplicative random effects)	16	-0.0220966	0.0270495	0.978146	0.927638	1.0314	0.413987
PRR4	Inverse variance weighted (multiplicative random effects)	18	0.00447995	0.0311654	1.00449	0.944968	1.06776	0.8857
CCL3	Inverse variance weighted (multiplicative random effects)	16	-0.0340809	0.03546	0.966493	0.901602	1.03606	0.336498
PRTFDC1	Inverse variance weighted (multiplicative random effects)	10	-0.0574824	0.0688114	0.944138	0.825016	1.08046	0.403514
KHK	Inverse variance weighted (multiplicative random effects)	6	0.0612958	0.0134232	1.06321	1.03561	1.09156	4.96e-06
BCL2L1	Inverse variance weighted (multiplicative random effects)	8	-0.0600692	0.0470098	0.941699	0.858809	1.03259	0.201319
RGMB	Inverse variance weighted (multiplicative random effects)	11	0.0300531	0.0297548	1.03051	0.972129	1.0924	0.312483
ATRN	Inverse variance weighted (multiplicative random effects)	14	0.0210208	0.0374393	1.02124	0.948987	1.099	0.574481
VTA1	Inverse variance weighted (multiplicative random effects)	8	-0.0863925	0.0810063	0.917234	0.782576	1.07506	0.286201
NCAM2	Inverse variance weighted (multiplicative random effects)	16	-0.0169449	0.0221431	0.983198	0.941439	1.02681	0.444127
USP8	Inverse variance weighted (multiplicative random effects)	7	-0.0614935	0.0442272	0.940359	0.862277	1.02551	0.164407
IGFBP4	Inverse variance weighted (multiplicative random effects)	6	-0.0814835	0.0432637	0.921748	0.846809	1.00332	0.0596442
KLK6	Inverse variance weighted (multiplicative random effects)	4	-0.11129	0.038529	0.89468	0.829604	0.96486	0.00387132
ITM2A	Inverse variance weighted (multiplicative random effects)	5	-0.0677069	0.0494983	0.934534	0.848128	1.02974	0.171355
FGFR4	Inverse variance weighted (multiplicative random effects)	35	0.0551975	0.0255808	1.05675	1.00507	1.11108	0.0309455
FOLH1	Inverse variance weighted (multiplicative random effects)	9	-0.221999	0.0936708	0.800916	0.666581	0.962324	0.0177884
LMNB1	Inverse variance weighted (multiplicative random effects)	5	0.0466701	0.0223102	1.04778	1.00295	1.09461	0.0364498
SIRT2	Inverse variance weighted (multiplicative random effects)	8	-0.170154	0.0755601	0.843535	0.72742	0.978186	0.0243289
PTPRF	Inverse variance weighted (multiplicative random effects)	28	-0.0536172	0.0584934	0.947795	0.84513	1.06293	0.359332
MTHFD2	Inverse variance weighted (multiplicative random effects)	4	-0.0709201	0.0545534	0.931536	0.837072	1.03666	0.193596
CCL25	Inverse variance weighted (multiplicative random effects)	20	-0.0223944	0.0270001	0.977854	0.927452	1.031	0.406867
RAB6A	Inverse variance weighted (multiplicative random effects)	12	0.00207273	0.0282008	1.00207	0.94819	1.05902	0.941409
TPP1	Inverse variance weighted (multiplicative random effects)	22	0.00189693	0.0388091	1.0019	0.928515	1.08108	0.961016
DCTN1	Inverse variance weighted (multiplicative random effects)	6	-0.0549318	0.0968869	0.94655	0.782838	1.1445	0.570736
CD226	Inverse variance weighted (multiplicative random effects)	28	-0.0795818	0.0380112	0.923502	0.8572	0.994933	0.0362921
FUT1	Inverse variance weighted (multiplicative random effects)	4	0.147301	0.014131	1.1587	1.12705	1.19124	1.93e-25
FST	Inverse variance weighted (multiplicative random effects)	5	0.00985821	0.0485846	1.00991	0.918175	1.1108	0.839207
CD300A	Inverse variance weighted (multiplicative random effects)	21	-0.014355	0.0265434	0.985748	0.935775	1.03839	0.588638
DAB2	Inverse variance weighted (multiplicative random effects)	4	-0.0503084	0.0664899	0.950936	0.834745	1.0833	0.44927
TDRKH	Inverse variance weighted (multiplicative random effects)	9	-0.167986	0.105663	0.845366	0.687231	1.03989	0.111873
CALCOCO2	Inverse variance weighted (multiplicative random effects)	12	-0.128369	0.0721724	0.879529	0.763512	1.01318	0.0752994
LEG1	Inverse variance weighted (multiplicative random effects)	33	-0.00585724	0.0221593	0.99416	0.951906	1.03829	0.79153
HDDC2	Inverse variance weighted (multiplicative random effects)	6	-0.0378953	0.0403262	0.962814	0.889643	1.042	0.347361
TYRO3	Inverse variance weighted (multiplicative random effects)	22	-0.0202261	0.0323869	0.979977	0.919703	1.0442	0.532289
LAMA4	Inverse variance weighted (multiplicative random effects)	30	-0.0887206	0.0352373	0.915101	0.854033	0.980536	0.0118088
SUOX	Inverse variance weighted (multiplicative random effects)	6	0.00468413	0.0356133	1.0047	0.936957	1.07733	0.895358
CCN5	Inverse variance weighted (multiplicative random effects)	5	0.00560573	0.0364432	1.00562	0.936297	1.08008	0.877751
CDHR1	Inverse variance weighted (multiplicative random effects)	12	-0.0517273	0.0431907	0.949588	0.87251	1.03347	0.231053
GAL	Inverse variance weighted (multiplicative random effects)	51	-0.00957521	0.024736	0.99047	0.943595	1.03967	0.698685
TBC1D5	Inverse variance weighted (multiplicative random effects)	5	-0.0948373	0.0599058	0.909521	0.80876	1.02283	0.113397
FGA	Inverse variance weighted (multiplicative random effects)	8	-0.10639	0.0754967	0.899074	0.77541	1.04246	0.158774
EFHD1	Inverse variance weighted (multiplicative random effects)	6	0.103432	0.0333157	1.10897	1.03887	1.1838	0.00190532
TREML2	Inverse variance weighted (multiplicative random effects)	15	-0.0235688	0.0406814	0.976707	0.901853	1.05777	0.562352
CCL17	Inverse variance weighted (multiplicative random effects)	33	-0.00640324	0.0297973	0.993617	0.937249	1.05338	0.829851
PSCA	Inverse variance weighted (multiplicative random effects)	14	-0.0184951	0.033572	0.981675	0.919159	1.04844	0.581696
RAB10	Inverse variance weighted (multiplicative random effects)	6	-0.109175	0.0993835	0.896574	0.737886	1.08939	0.271978
CEACAM16	Inverse variance weighted (multiplicative random effects)	20	0.0293501	0.0378911	1.02979	0.956077	1.10918	0.438581
NUB1	Inverse variance weighted (multiplicative random effects)	11	-0.0515523	0.0571748	0.949754	0.849069	1.06238	0.367236
BLNK	Inverse variance weighted (multiplicative random effects)	5	0.00654906	0.0440601	1.00657	0.923293	1.09736	0.881838
CTSD	Inverse variance weighted (multiplicative random effects)	15	0.00578542	0.0317723	1.0058	0.945078	1.07043	0.855512
PPY	Inverse variance weighted (multiplicative random effects)	18	-0.0263803	0.0433669	0.973965	0.894599	1.06037	0.542986
NELL2	Inverse variance weighted (multiplicative random effects)	31	-0.122859	0.0370447	0.884388	0.822451	0.95099	0.000911485
FCRL1	Inverse variance weighted (multiplicative random effects)	38	0.0041014	0.0263573	1.00411	0.953554	1.05735	0.876342
TNFSF13	Inverse variance weighted (multiplicative random effects)	11	-0.0721476	0.0520265	0.930394	0.840196	1.03027	0.165519
APCS	Inverse variance weighted (multiplicative random effects)	7	0.0297606	0.0670792	1.03021	0.903287	1.17496	0.657286
MAP2	Inverse variance weighted (multiplicative random effects)	14	0.131745	0.0700411	1.14082	0.99448	1.30869	0.0599767
RNF5	Inverse variance weighted (multiplicative random effects)	8	-0.0949426	0.0636105	0.909425	0.802824	1.03018	0.135552
NPC2	Inverse variance weighted (multiplicative random effects)	11	-0.00354338	0.0661758	0.996463	0.875248	1.13447	0.957298
PRKAR1A	Inverse variance weighted (multiplicative random effects)	5	-0.141688	0.0854988	0.867892	0.733986	1.02623	0.09748
CRLF1	Inverse variance weighted (multiplicative random effects)	14	-0.0694964	0.093538	0.932864	0.776599	1.12057	0.457497
SELE	Inverse variance weighted (multiplicative random effects)	21	-0.0394344	0.0235152	0.961333	0.918031	1.00668	0.0935477
[truncated: 1,121 more rows]

## Sheet: TableS6 sensitivity analysis
Table S6. Sensitivity analysis of Mendelian randomization results for proteins within 23 proteomic ranges that determine the risk of endometriosis.
[truncated: 47 more rows]

[truncated: 4 more sheets: Table S7 All differential gene, TableS8 Druggability , TableS9 GEO database, TableS10 GEO MergeDataSet]
